# Supplementary material for: Individual differences in EPA and DHA content of Atlantic salmon are associated with gene expression of key metabolic processes
Source: Sci Rep. 2019 Mar 7;9:3889. doi: 10.1038/s41598-019-40391-2 (PMC6405848; doi:10.1038/s41598-019-40391-2)
Supplement: Supplementary file 2 — S1 Table. [file 41598_2019_40391_MOESM2_ESM.xlsx]

## Sheet: Ark1
Individual differences in EPA and DHA content of Atlantic salmon are associated with gene expression of key physiological processes. Siri S. Horn, Anna K. Sonesson, Aleksei Krasnov, Hooman Moghadam, Borghild Hillestad, Theo H.E. Meuwissen and Bente Ruyter.
b	p	Trait	annot.Gene	Annotation	Vocabulary
3.59768	8.17565e-08	EPA_muscleexpression	AhpC/TSA antioxidant enzyme domain containing 1 (aaed1)	antioxidant activity	GO
2.9271	1.60835e-07	EPADHA_muscleexpression	Peroxiredoxin-4 (Ortho_H)	antioxidant activity	GO
2.9271	1.60835e-07	EPADHA_muscleexpression	Peroxiredoxin-4 (Ortho_H)	mitochondrion	GO
2.59683	5.17514e-07	EPA_muscleexpression	Peroxiredoxin-4 (Ortho_H)	mitochondrion	GO
2.59683	5.17514e-07	EPA_muscleexpression	Peroxiredoxin-4 (Ortho_H)	antioxidant activity	GO
2.59683	5.17514e-07	EPA_muscleexpression	Peroxiredoxin-4 (Ortho_H)	reactive oxygen species metabolic process	GO
2.59683	5.17514e-07	EPA_muscleexpression	Peroxiredoxin-4 (Ortho_H)	cell redox homeostasis	GO
2.20112	1.09579e-06	EPA_muscleexpression	Aspartyl/asparaginyl beta-hydroxylase (Ortho_H)	muscle contraction	GO
1.57417	1.71188e-06	EPA_liverexpression	Pleckstrin homology-like domain family B member 1	cytoskeleton	GO
4.21202	4.10153e-06	EPADHA_muscleexpression	Nebulette	muscle fiber development	GO
3.38974	5.90344e-06	EPADHA_muscleexpression	AhpC/TSA antioxidant enzyme domain containing 1 (aaed1)	antioxidant activity	GO
3.78833	7.21186e-06	EPA_muscleexpression	Nebulette	muscle fiber development	GO
3.78833	7.21186e-06	EPA_muscleexpression	Nebulette	muscle organ development	GO
2.22184	7.49201e-06	EPADHA_muscleexpression	Aspartyl/asparaginyl beta-hydroxylase (Ortho_H)	muscle contraction	GO
2.63229	7.63923e-06	EPADHA_muscleexpression	gamma-sarcoglycan-like (LOC106581116)	muscle organ development	GO
2.42274	8.63321e-06	EPA_muscleexpression	Arrestin, beta 2b (OrthoDB)	Chemokine signaling pathway	KEGG
2.42274	8.63321e-06	EPA_muscleexpression	Arrestin, beta 2b (OrthoDB)	muscle organ development	GO
-1.36906	8.72561e-06	EPA_muscleexpression	Nuclear receptor subfamily 1, group D, member 2a (OrthoDB)	PPAR signaling pathway	KEGG
-1.36906	8.72561e-06	EPA_muscleexpression	Nuclear receptor subfamily 1, group D, member 2a (OrthoDB)	Wnt signaling pathway	KEGG
4.31564	8.73481e-06	EPADHA_muscleexpression	Flotillin-1 (Ortho_H)	Insulin signaling pathway	KEGG
-1.68599	9.06974e-06	EPA_liverexpression	Interferon regulatory factor 6 (OrthoDB)	defense response to virus	GO
-1.68599	9.06974e-06	EPA_liverexpression	Interferon regulatory factor 6 (OrthoDB)	Toll-like receptor signaling pathway	KEGG
1.76289	9.51058e-06	EPA_muscleexpression	Rho family GTPase 1 like (OrthoDB)	cytoskeleton	GO
1.76289	9.51058e-06	EPA_muscleexpression	Rho family GTPase 1 like (OrthoDB)	Wnt signaling pathway	KEGG
-2.70919	9.89e-06	EPADHA_liverexpression	retinol binding protein 2, cellular (rbp2), X1	lipid binding	GO
0.988706	1.19969e-05	EPA_liverexpression	TNF decoy receptor	Cytokine-cytokine receptor interaction	KEGG
0.988706	1.19969e-05	EPA_liverexpression	TNF decoy receptor	immune response	GO
0.988706	1.19969e-05	EPA_liverexpression	TNF decoy receptor	inflammatory response	GO
-0.932613	1.22e-05	EPADHA_liverexpression	Peroxisome proliferator-activated receptor gamma coactivator 1-alpha (Ortho_H)	circadian regulation of gene expression	GO
-0.932613	1.22e-05	EPADHA_liverexpression	Peroxisome proliferator-activated receptor gamma coactivator 1-alpha (Ortho_H)	Adipocytokine signaling pathway	KEGG
-0.932613	1.22e-05	EPADHA_liverexpression	Peroxisome proliferator-activated receptor gamma coactivator 1-alpha (Ortho_H)	Insulin signaling pathway	KEGG
-0.932613	1.22e-05	EPADHA_liverexpression	Peroxisome proliferator-activated receptor gamma coactivator 1-alpha (Ortho_H)	adipose tissue development	GO
-0.80334	1.25718e-05	EPA_liverexpression	Peroxisome proliferator-activated receptor gamma coactivator 1-alpha (Ortho_H)	Insulin signaling pathway	KEGG
-0.80334	1.25718e-05	EPA_liverexpression	Peroxisome proliferator-activated receptor gamma coactivator 1-alpha (Ortho_H)	circadian regulation of gene expression	GO
-0.80334	1.25718e-05	EPA_liverexpression	Peroxisome proliferator-activated receptor gamma coactivator 1-alpha (Ortho_H)	Adipocytokine signaling pathway	KEGG
-0.80334	1.25718e-05	EPA_liverexpression	Peroxisome proliferator-activated receptor gamma coactivator 1-alpha (Ortho_H)	adipose tissue development	GO
-0.80334	1.25718e-05	EPA_liverexpression	Peroxisome proliferator-activated receptor gamma coactivator 1-alpha (Ortho_H)	gluconeogenesis	GO
1.73169	1.39601e-05	DHA_musclexpression	Iron-responsive element binding protein 2 (OrthoDB)	Citrate cycle (TCA cycle)	KEGG
-1.53183	1.52355e-05	EPA_muscleexpression	Long-chain-fatty-acid--CoA ligase ACSBG1	mitochondrion	GO
-1.53183	1.52355e-05	EPA_muscleexpression	Long-chain-fatty-acid--CoA ligase ACSBG1	long-chain fatty-acyl-CoA biosynthetic process	GO
-1.53183	1.52355e-05	EPA_muscleexpression	Long-chain-fatty-acid--CoA ligase ACSBG1	PPAR signaling pathway	KEGG
-1.53183	1.52355e-05	EPA_muscleexpression	Long-chain-fatty-acid--CoA ligase ACSBG1	Adipocytokine signaling pathway	KEGG
-1.53183	1.52355e-05	EPA_muscleexpression	Long-chain-fatty-acid--CoA ligase ACSBG1	Fatty acid metabolism	KEGG
-1.53183	1.52355e-05	EPA_muscleexpression	Long-chain-fatty-acid--CoA ligase ACSBG1	very long-chain fatty acid-CoA ligase activity	GO
-0.905468	1.62279e-05	EPA_liverexpression	Cyp24a1l 1_25-dihydroxyvitamin D(3) 24-hydroxylase	mitochondrion	GO
4.86059	1.79967e-05	EPADHA_muscleexpression	Phosphorylase, glycogen; brain (OrthoDB)	Insulin signaling pathway	KEGG
0.70728	1.83991e-05	DHA_liverexpression	beta-adrenergic receptor kinase 2-like (LOC106563006)	Chemokine signaling pathway	KEGG
4.45762	1.9017e-05	EPA_muscleexpression	Phosphorylase, glycogen; brain (OrthoDB)	carbohydrate metabolic process	GO
4.45762	1.9017e-05	EPA_muscleexpression	Phosphorylase, glycogen; brain (OrthoDB)	Insulin signaling pathway	KEGG
3.82947	1.97092e-05	EPA_muscleexpression	Flotillin-1 (Ortho_H)	Insulin signaling pathway	KEGG
-0.801861	2.0869e-05	EPA_muscleexpression	Nuclear receptor subfamily 1, group D, member 2a (OrthoDB)	circadian regulation of gene expression	GO
-0.600076	2.11448e-05	DHA_liverexpression	bone morphogenetic protein 2-like (LOC106579050)	mitochondrion	GO
1.84745	2.16502e-05	EPADHA_muscleexpression	Rho family GTPase 1 like (OrthoDB)	Wnt signaling pathway	KEGG
-1.23598	2.29843e-05	EPA_liverexpression	Protein phosphatase Slingshot homolog 1	cytoskeleton	GO
-2.26312	2.40724e-05	EPA_liverexpression	Thrombin light chain (Ortho_H)	leukocyte migration	GO
-2.26312	2.40724e-05	EPA_liverexpression	Thrombin light chain (Ortho_H)	acute-phase response	GO
-2.26312	2.40724e-05	EPA_liverexpression	Thrombin light chain (Ortho_H)	Complement and coagulation cascades	KEGG
-0.979345	2.80563e-05	EPA_liverexpression	Period circadian protein homolog 1; Period homolog 1 (Drosophila), isoform CRA_b (Ortho_H)	circadian regulation of gene expression	GO
-0.979345	2.80563e-05	EPA_liverexpression	Period circadian protein homolog 1; Period homolog 1 (Drosophila), isoform CRA_b (Ortho_H)	Circadian rhythm - mammal	KEGG
-0.979345	2.80563e-05	EPA_liverexpression	Period circadian protein homolog 1; Period homolog 1 (Drosophila), isoform CRA_b (Ortho_H)	circadian rhythm	GO
2.27619	3.14138e-05	EPA_muscleexpression	gamma-sarcoglycan-like (LOC106581116)	cytoskeleton	GO
2.27619	3.14138e-05	EPA_muscleexpression	gamma-sarcoglycan-like (LOC106581116)	muscle organ development	GO
-1.05685	3.15051e-05	EPA_muscleexpression	Chemokine (C-X-C motif) receptor 7b	C-X-C chemokine receptor activity	GO
-1.05685	3.15051e-05	EPA_muscleexpression	Chemokine (C-X-C motif) receptor 7b	Cytokine-cytokine receptor interaction	KEGG
-1.05685	3.15051e-05	EPA_muscleexpression	Chemokine (C-X-C motif) receptor 7b	angiogenesis	GO
-1.59097	3.25759e-05	EPADHA_muscleexpression	Long-chain-fatty-acid--CoA ligase ACSBG1	mitochondrion	GO
-1.59097	3.25759e-05	EPADHA_muscleexpression	Long-chain-fatty-acid--CoA ligase ACSBG1	Fatty acid metabolism	KEGG
-1.59097	3.25759e-05	EPADHA_muscleexpression	Long-chain-fatty-acid--CoA ligase ACSBG1	Adipocytokine signaling pathway	KEGG
-1.59097	3.25759e-05	EPADHA_muscleexpression	Long-chain-fatty-acid--CoA ligase ACSBG1	long-chain fatty-acyl-CoA biosynthetic process	GO
-1.59097	3.25759e-05	EPADHA_muscleexpression	Long-chain-fatty-acid--CoA ligase ACSBG1	PPAR signaling pathway	KEGG
-1.59097	3.25759e-05	EPADHA_muscleexpression	Long-chain-fatty-acid--CoA ligase ACSBG1	very long-chain fatty acid-CoA ligase activity	GO
-2.6055	3.26157e-05	EPA_liverexpression	Nipsnap1 (OrthoDB)	mitochondrion	GO
-1.10544	3.34438e-05	EPA_liverexpression	Nuclear receptor subfamily 1, group D, member 2a (OrthoDB)	PPAR signaling pathway	KEGG
-1.10544	3.34438e-05	EPA_liverexpression	Nuclear receptor subfamily 1, group D, member 2a (OrthoDB)	Wnt signaling pathway	KEGG
-4.83069	3.45e-05	EPADHA_liverexpression	Protein phosphatase 1, catalytic subunit, alpha isoform a (OrthoDB)	Insulin signaling pathway	KEGG
-1.00478	3.71359e-05	EPADHA_muscleexpression	Nocturnin	circadian regulation of gene expression	GO
-1.00478	3.71359e-05	EPADHA_muscleexpression	Nocturnin	circadian rhythm	GO
-1.05778	3.81e-05	EPADHA_liverexpression	Low density lipoprotein receptor (OrthoDB)	cholesterol homeostasis	GO
-1.05778	3.81e-05	EPADHA_liverexpression	Low density lipoprotein receptor (OrthoDB)	cholesterol metabolic process	GO
3.23384	3.81945e-05	EPADHA_muscleexpression	F-box only protein 9 (Ortho_H)	fat cell differentiation	GO
3.23384	3.81945e-05	EPADHA_muscleexpression	F-box only protein 9 (Ortho_H)	innate immune response	GO
-2.78272	3.89e-05	EPADHA_liverexpression	atypical chemokine receptor 2-like (LOC106569333)	inflammatory response	GO
-1.22078	3.99e-05	EPADHA_liverexpression	Hematopoietically-expressed homeobox protein HHEX (Ortho_H)	vasculogenesis	GO
-1.22078	3.99e-05	EPADHA_liverexpression	Hematopoietically-expressed homeobox protein HHEX (Ortho_H)	B cell differentiation	GO
0.730996	4.00464e-05	DHA_musclexpression	Telomere-associated protein RIF1	stem cell maintenance	GO
-1.96585	4.15927e-05	EPA_muscleexpression	Breast carcinoma-amplified sequence 3 (Ortho_H)	angiogenesis	GO
-2.19493	4.16453e-05	EPA_liverexpression	retinol binding protein 2, cellular (rbp2), X1	lipid binding	GO
-0.606504	4.35034e-05	EPADHA_muscleexpression	Nuclear factor, interleukin 3 regulated (OrthoDB)	circadian regulation of gene expression	GO
-0.606504	4.35034e-05	EPADHA_muscleexpression	Nuclear factor, interleukin 3 regulated (OrthoDB)	circadian rhythm	GO
1.61832	4.56095e-05	EPA_liverexpression	vascular cell adhesion molecule 1a, VCAM1	B cell differentiation	GO
1.61832	4.56095e-05	EPA_liverexpression	vascular cell adhesion molecule 1a, VCAM1	acute inflammatory response	GO
1.61832	4.56095e-05	EPA_liverexpression	vascular cell adhesion molecule 1a, VCAM1	leukocyte cell-cell adhesion	GO
1.61832	4.56095e-05	EPA_liverexpression	vascular cell adhesion molecule 1a, VCAM1	Leukocyte transendothelial migration	KEGG
-1.07082	4.59e-05	EPADHA_liverexpression	Period circadian protein homolog 1; Period homolog 1 (Drosophila), isoform CRA_b (Ortho_H)	Circadian rhythm - mammal	KEGG
-1.07082	4.59e-05	EPADHA_liverexpression	Period circadian protein homolog 1; Period homolog 1 (Drosophila), isoform CRA_b (Ortho_H)	circadian regulation of gene expression	GO
-1.07082	4.59e-05	EPADHA_liverexpression	Period circadian protein homolog 1; Period homolog 1 (Drosophila), isoform CRA_b (Ortho_H)	circadian rhythm	GO
1.82658	4.66444e-05	EPA_muscleexpression	uncharacterized oxidoreductase Mvan_2161-like (LOC106563491), X1	Insulin signaling pathway	KEGG
1.82658	4.66444e-05	EPA_muscleexpression	uncharacterized oxidoreductase Mvan_2161-like (LOC106563491), X1	VEGF signaling pathway	KEGG
-2.43638	4.81e-05	EPADHA_liverexpression	Thrombin light chain (Ortho_H)	Complement and coagulation cascades	KEGG
-2.43638	4.81e-05	EPADHA_liverexpression	Thrombin light chain (Ortho_H)	acute-phase response	GO
-0.999471	4.8135e-05	EPA_liverexpression	circadian associated repressor of transcription (ciart)	circadian regulation of gene expression	GO
-1.12108	4.90572e-05	EPADHA_muscleexpression	Chemokine (C-X-C motif) receptor 7b	C-X-C chemokine receptor activity	GO
-1.12108	4.90572e-05	EPADHA_muscleexpression	Chemokine (C-X-C motif) receptor 7b	Cytokine-cytokine receptor interaction	KEGG
-1.12108	4.90572e-05	EPADHA_muscleexpression	Chemokine (C-X-C motif) receptor 7b	angiogenesis	GO
1.0312	4.92e-05	EPADHA_liverexpression	TNF decoy receptor	inflammatory response	GO
-4.22226	5.05668e-05	EPA_liverexpression	Protein phosphatase 1, catalytic subunit, alpha isoform a (OrthoDB)	Insulin signaling pathway	KEGG
-4.22226	5.05668e-05	EPA_liverexpression	Protein phosphatase 1, catalytic subunit, alpha isoform a (OrthoDB)	angiogenesis	GO
-0.553295	5.1091e-05	EPA_muscleexpression	Nuclear factor, interleukin 3 regulated (OrthoDB)	circadian regulation of gene expression	GO
-0.553295	5.1091e-05	EPA_muscleexpression	Nuclear factor, interleukin 3 regulated (OrthoDB)	circadian rhythm	GO
-0.553295	5.1091e-05	EPA_muscleexpression	Nuclear factor, interleukin 3 regulated (OrthoDB)	immune response	GO
-2.86357	5.3e-05	EPADHA_liverexpression	Succinyl-CoA:3-ketoacid coenzyme A transferase 1, mitochondrial (Ortho_H)	adipose tissue development	GO
-2.86357	5.3e-05	EPADHA_liverexpression	Succinyl-CoA:3-ketoacid coenzyme A transferase 1, mitochondrial (Ortho_H)	mitochondrion	GO
-1.82289	5.32144e-05	EPA_liverexpression	Ubiquitin specific peptidase 2a (OrthoDB)	circadian regulation of gene expression	GO
-1.82289	5.32144e-05	EPA_liverexpression	Ubiquitin specific peptidase 2a (OrthoDB)	circadian behavior	GO
-1.82289	5.32144e-05	EPA_liverexpression	Ubiquitin specific peptidase 2a (OrthoDB)	cyclin binding	GO
-1.82289	5.32144e-05	EPA_liverexpression	Ubiquitin specific peptidase 2a (OrthoDB)	muscle organ development	GO
-1.70441	5.3627e-05	EPA_liverexpression	ectonucleotide pyrophosphatase/phosphodiesterase 6 (enpp6), X1	Ether lipid metabolism	KEGG
-1.70441	5.3627e-05	EPA_liverexpression	ectonucleotide pyrophosphatase/phosphodiesterase 6 (enpp6), X1	lipid metabolic process	GO
-2.86624	5.46e-05	EPADHA_liverexpression	Nipsnap1 (OrthoDB)	mitochondrion	GO
-1.47262	5.52323e-05	EPADHA_muscleexpression	Leiomodin-1	muscle contraction	GO
-1.63807	5.6991e-05	EPA_muscleexpression	Adrenergic receptor, beta 3a (OrthoDB)	brown fat cell differentiation	GO
3.97897	6.03554e-05	EPADHA_muscleexpression	Mitofusin 1	mitochondrion	GO
2.48531	6.14859e-05	EPA_muscleexpression	dnaJ homolog subfamily C member 10-like (LOC106582260)	cell redox homeostasis	GO
-1.01067	6.32622e-05	EPA_muscleexpression	Nuclear receptor subfamily 1, group D, member 2a (OrthoDB)	PPAR signaling pathway	KEGG
-1.01067	6.32622e-05	EPA_muscleexpression	Nuclear receptor subfamily 1, group D, member 2a (OrthoDB)	Wnt signaling pathway	KEGG
-2.32234	6.55e-05	EPADHA_liverexpression	CD59 glycoprotein-like (LOC106587124), X1	Complement and coagulation cascades	KEGG
-0.897291	6.58169e-05	EPADHA_muscleexpression	Sphingosine-1-phosphate receptor 2 (OrthoDB)	angiogenesis	GO
-0.897291	6.58169e-05	EPADHA_muscleexpression	Sphingosine-1-phosphate receptor 2 (OrthoDB)	leukocyte chemotaxis	GO
-1.77505	6.71729e-05	EPADHA_muscleexpression	Adrenergic receptor, beta 3a (OrthoDB)	brown fat cell differentiation	GO
-0.706838	7.17213e-05	EPADHA_muscleexpression	Transducer of ERBB2, 1a (OrthoDB)	Wnt receptor signaling pathway	GO
-1.30303	7.21e-05	EPADHA_liverexpression	Nuclear receptor subfamily 1, group D, member 2a (OrthoDB)	PPAR signaling pathway	KEGG
-1.30303	7.21e-05	EPADHA_liverexpression	Nuclear receptor subfamily 1, group D, member 2a (OrthoDB)	Wnt signaling pathway	KEGG
-1.30303	7.21e-05	EPADHA_liverexpression	Nuclear receptor subfamily 1, group D, member 2a (OrthoDB)	steroid hormone receptor activity	GO
-2.55672	7.28111e-05	EPA_liverexpression	Tripartite motif-containing 8b (OrthoDB)	innate immune response	GO
-2.55672	7.28111e-05	EPA_liverexpression	Tripartite motif-containing 8b (OrthoDB)	stem cell maintenance	GO
-3.74995	7.36e-05	EPADHA_liverexpression	39S ribosomal protein L18, mitochondrial-like (LOC106604773), X1	mitochondrion	GO
-0.897111	7.85e-05	EPADHA_liverexpression	Cryptochrome 1b (OrthoDB)	mitochondrion	GO
-0.897111	7.85e-05	EPADHA_liverexpression	Cryptochrome 1b (OrthoDB)	Circadian rhythm - mammal	KEGG
-0.897111	7.85e-05	EPADHA_liverexpression	Cryptochrome 1b (OrthoDB)	circadian regulation of gene expression	GO
1.91185	8.1055e-05	EPA_muscleexpression	C-Myc-binding protein-like (LOC106570393)	mitochondrion	GO
-0.972816	8.16523e-05	EPA_liverexpression	erythropoietin (epo), X1	Cytokine-cytokine receptor interaction	KEGG
-0.972816	8.16523e-05	EPA_liverexpression	erythropoietin (epo), X1	Jak-STAT signaling pathway	KEGG
0.490721	8.50028e-05	DHA_liverexpression	Integrin alpha 11 subunit - Ident 26	inflammatory response	GO
0.490721	8.50028e-05	DHA_liverexpression	Integrin alpha 11 subunit - Ident 26	leukocyte cell-cell adhesion	GO
0.490721	8.50028e-05	DHA_liverexpression	Integrin alpha 11 subunit - Ident 26	leukocyte migration	GO
0.490721	8.50028e-05	DHA_liverexpression	Integrin alpha 11 subunit - Ident 26	Leukocyte transendothelial migration	KEGG
0.490721	8.50028e-05	DHA_liverexpression	Integrin alpha 11 subunit - Ident 26	Natural killer cell mediated cytotoxicity	KEGG
-1.33458	8.61124e-05	EPA_liverexpression	rho GTPase-activating protein 7-like (LOC106568001), X1	lipid binding	GO
-3.18809	8.636e-05	EPA_liverexpression	Ubiquitin-conjugating enzyme E2D 4 (putative) (OrthoDB)	Fc-epsilon receptor signaling pathway	GO
-3.18809	8.636e-05	EPA_liverexpression	Ubiquitin-conjugating enzyme E2D 4 (putative) (OrthoDB)	T cell receptor signaling pathway	GO
-2.83288	8.89e-05	EPADHA_liverexpression	Tripartite motif-containing 8b (OrthoDB)	innate immune response	GO
-0.602216	8.9353e-05	DHA_musclexpression	mitochondrial ribonuclease P protein 1-like (LOC106575027), X1	mitochondrion	GO
0.383049	9.03157e-05	DHA_liverexpression	Diacylglycerol kinase, eta (OrthoDB)	Glycerolipid metabolism	KEGG
0.383049	9.03157e-05	DHA_liverexpression	Diacylglycerol kinase, eta (OrthoDB)	Glycerophospholipid metabolism	KEGG
-2.50131	9.07565e-05	EPA_liverexpression	Succinyl-CoA:3-ketoacid coenzyme A transferase 1, mitochondrial (Ortho_H)	adipose tissue development	GO
-2.50131	9.07565e-05	EPA_liverexpression	Succinyl-CoA:3-ketoacid coenzyme A transferase 1, mitochondrial (Ortho_H)	mitochondrion	GO
-2.21532	9.30784e-05	EPA_muscleexpression	succinate dehydrogenase [ubiquinone] cytochrome b small subunit B, mitochondrial-like (LOC106580927)	Citrate cycle (TCA cycle)	KEGG
-0.336393	9.4e-05	EPADHA_liverexpression	DNA damage-inducible transcript 4 protein-like (LOC106592479)	mitochondrion	GO
-0.336393	9.4e-05	EPADHA_liverexpression	DNA damage-inducible transcript 4 protein-like (LOC106592479)	reactive oxygen species metabolic process	GO
-1.4779	9.40661e-05	EPA_liverexpression	apolipoprotein A-I (LOC100136573), X1	triglyceride catabolic process	GO
-1.4779	9.40661e-05	EPA_liverexpression	apolipoprotein A-I (LOC100136573), X1	antioxidant activity	GO
-1.4779	9.40661e-05	EPA_liverexpression	apolipoprotein A-I (LOC100136573), X1	cholesterol biosynthetic process	GO
-1.4779	9.40661e-05	EPA_liverexpression	apolipoprotein A-I (LOC100136573), X1	cholesterol efflux	GO
-1.4779	9.40661e-05	EPA_liverexpression	apolipoprotein A-I (LOC100136573), X1	cholesterol homeostasis	GO
-1.4779	9.40661e-05	EPA_liverexpression	apolipoprotein A-I (LOC100136573), X1	cholesterol metabolic process	GO
-1.4779	9.40661e-05	EPA_liverexpression	apolipoprotein A-I (LOC100136573), X1	leukocyte cell-cell adhesion	GO
-1.4779	9.40661e-05	EPA_liverexpression	apolipoprotein A-I (LOC100136573), X1	lipid binding	GO
-1.4779	9.40661e-05	EPA_liverexpression	apolipoprotein A-I (LOC100136573), X1	lipid homeostasis	GO
-1.4779	9.40661e-05	EPA_liverexpression	apolipoprotein A-I (LOC100136573), X1	lipid transport	GO
-1.4779	9.40661e-05	EPA_liverexpression	apolipoprotein A-I (LOC100136573), X1	PPAR signaling pathway	KEGG
-1.4779	9.40661e-05	EPA_liverexpression	apolipoprotein A-I (LOC100136573), X1	very-low-density lipoprotein particle	GO
-0.812001	9.52346e-05	EPADHA_muscleexpression	Nuclear receptor subfamily 1, group D, member 2a (OrthoDB)	circadian regulation of gene expression	GO
1.14827	0.000102919	EPA_muscleexpression	Thymidylate synthase (Ortho_H)	mitochondrion	GO
1.14827	0.000102919	EPA_muscleexpression	Thymidylate synthase (Ortho_H)	circadian rhythm	GO
2.34454	0.000104003	EPADHA_muscleexpression	Arrestin, beta 2b (OrthoDB)	Chemokine signaling pathway	KEGG
2.34454	0.000104003	EPADHA_muscleexpression	Arrestin, beta 2b (OrthoDB)	muscle organ development	GO
-0.82403	0.000105	EPADHA_liverexpression	Mitochondrial uncoupling protein 3	mitochondrion	GO
-0.716537	0.000107523	EPADHA_muscleexpression	calcium-binding mitochondrial carrier protein SCaMC-2-A-like (LOC106585451)	adipose tissue development	GO
-0.716537	0.000107523	EPADHA_muscleexpression	calcium-binding mitochondrial carrier protein SCaMC-2-A-like (LOC106585451)	mitochondrion	GO
-0.909247	0.000109	EPADHA_liverexpression	Protein phosphatase PTC7 homolog (Ortho_H)	mitochondrion	GO
-2.30958	0.000110776	EPA_liverexpression	Retinoid x receptor, beta b (OrthoDB)	Adipocytokine signaling pathway	KEGG
-2.30958	0.000110776	EPA_liverexpression	Retinoid x receptor, beta b (OrthoDB)	Adipocytokine signaling pathway	KEGG
-2.30958	0.000110776	EPA_liverexpression	Retinoid x receptor, beta b (OrthoDB)	PPAR signaling pathway	KEGG
-2.30958	0.000110776	EPA_liverexpression	Retinoid x receptor, beta b (OrthoDB)	PPAR signaling pathway	KEGG
-1.23553	0.000111	EPADHA_liverexpression	Phosphoinositide 3-kinase regulatory subunit 5 (Ortho_H)	B cell receptor signaling pathway	KEGG
-1.23553	0.000111	EPADHA_liverexpression	Phosphoinositide 3-kinase regulatory subunit 5 (Ortho_H)	Insulin signaling pathway	KEGG
-1.23553	0.000111	EPADHA_liverexpression	Phosphoinositide 3-kinase regulatory subunit 5 (Ortho_H)	T cell receptor signaling pathway	KEGG
-1.23553	0.000111	EPADHA_liverexpression	Phosphoinositide 3-kinase regulatory subunit 5 (Ortho_H)	VEGF signaling pathway	KEGG
2.80311	0.000118598	EPA_muscleexpression	F-box only protein 9 (Ortho_H)	fat cell differentiation	GO
2.80311	0.000118598	EPA_muscleexpression	F-box only protein 9 (Ortho_H)	innate immune response	GO
-0.861475	0.000124783	EPA_muscleexpression	calcium-binding mitochondrial carrier protein SCaMC-2-A-like (LOC106579972)	mitochondrion	GO
-0.861475	0.000124783	EPA_muscleexpression	calcium-binding mitochondrial carrier protein SCaMC-2-A-like (LOC106579972)	adipose tissue development	GO
-2.69104	0.000126231	EPADHA_muscleexpression	2-acylglycerol O-acyltransferase	triglyceride biosynthetic process	GO
-0.948173	0.000130025	EPA_muscleexpression	rho GTPase-activating protein 7-like (LOC106568001), X1	lipid binding	GO
-2.3567	0.000134946	EPADHA_muscleexpression	succinate dehydrogenase [ubiquinone] cytochrome b small subunit B, mitochondrial-like (LOC106580927)	Citrate cycle (TCA cycle)	KEGG
1.07084	0.000135487	EPA_liverexpression	Serinc1 protein	defense response to virus	GO
1.07084	0.000135487	EPA_liverexpression	Serinc1 protein	innate immune response	GO
1.07084	0.000135487	EPA_liverexpression	Serinc1 protein	sphingolipid metabolic process	GO
0.39604	0.000143258	DHA_liverexpression	QKI, KH domain containing, RNA binding 2 (OrthoDB)	long-chain fatty acid biosynthetic process	GO
0.39604	0.000143258	DHA_liverexpression	QKI, KH domain containing, RNA binding 2 (OrthoDB)	muscle cell differentiation	GO
-0.868787	0.000149	EPADHA_liverexpression	MAP kinase-interacting serine/threonine kinase 2a (OrthoDB)	Insulin signaling pathway	KEGG
-1.33682	0.000149278	EPA_liverexpression	histone chaperone asf1b-B (LOC106606512)	muscle cell differentiation	GO
-1.04953	0.000150561	EPADHA_muscleexpression	Nuclear receptor subfamily 1, group D, member 2a (OrthoDB)	PPAR signaling pathway	KEGG
-1.04953	0.000150561	EPADHA_muscleexpression	Nuclear receptor subfamily 1, group D, member 2a (OrthoDB)	Wnt signaling pathway	KEGG
2.94316	0.000150918	EPADHA_muscleexpression	NADH-cytochrome b5 reductase 3-like (LOC106583258)	sterol biosynthetic process	GO
2.94316	0.000150918	EPADHA_muscleexpression	NADH-cytochrome b5 reductase 3-like (LOC106583258)	mitochondrion	GO
-1.4989	0.000151023	EPA_liverexpression	C-reactive protein similar, pentraxin	acute-phase response	GO
-1.4989	0.000151023	EPA_liverexpression	C-reactive protein similar, pentraxin	defense response to Gram-positive bacterium	GO
-1.4989	0.000151023	EPA_liverexpression	C-reactive protein similar, pentraxin	inflammatory response	GO
-0.931518	0.000151097	EPADHA_muscleexpression	calcium-binding mitochondrial carrier protein SCaMC-2-A-like (LOC106579972)	adipose tissue development	GO
-0.931518	0.000151097	EPADHA_muscleexpression	calcium-binding mitochondrial carrier protein SCaMC-2-A-like (LOC106579972)	mitochondrion	GO
-0.791482	0.00015234	EPA_muscleexpression	Sphingosine-1-phosphate receptor 2 (OrthoDB)	angiogenesis	GO
-0.791482	0.00015234	EPA_muscleexpression	Sphingosine-1-phosphate receptor 2 (OrthoDB)	leukocyte chemotaxis	GO
1.73157	0.000154	EPADHA_liverexpression	vascular cell adhesion molecule 1a, VCAM1	acute inflammatory response	GO
1.73157	0.000154	EPADHA_liverexpression	vascular cell adhesion molecule 1a, VCAM1	B cell differentiation	GO
-2.40402	0.000158935	EPA_muscleexpression	Dishevelled, dsh homolog 3a (Drosophila) (OrthoDB)	Melanogenesis	KEGG
-2.40402	0.000158935	EPA_muscleexpression	Dishevelled, dsh homolog 3a (Drosophila) (OrthoDB)	Wnt receptor signaling pathway	GO
-2.40402	0.000158935	EPA_muscleexpression	Dishevelled, dsh homolog 3a (Drosophila) (OrthoDB)	Wnt signaling pathway	KEGG
-3.15248	0.00016	EPADHA_liverexpression	Solute carrier family 25 (mitochondrial carrier; adenine nucleotide translocator), member 6 (OrthoDB)	mitochondrion	GO
-1.60134	0.000162136	EPADHA_muscleexpression	RAB11a, member RAS oncogene family, like (OrthoDB)	mitochondrion	GO
-2.30376	0.000168071	EPA_liverexpression	WNT1 inducible signaling pathway protein 1a	Wnt receptor signaling pathway	GO
-0.409	0.000169762	DHA_liverexpression	Caspase 6, apoptosis-related cysteine peptidase, like 1 (OrthoDB)	Natural killer cell mediated cytotoxicity	KEGG
-3.02116	0.00017	EPADHA_liverexpression	Transmembrane emp24 domain-containing protein 10 (Ortho_H)	zymogen granule membrane	GO
-1.22875	0.000172	EPADHA_liverexpression	Nuclear receptor subfamily 1, group D, member 2a (OrthoDB)	PPAR signaling pathway	KEGG
-1.22875	0.000172	EPADHA_liverexpression	Nuclear receptor subfamily 1, group D, member 2a (OrthoDB)	Wnt signaling pathway	KEGG
-1.22875	0.000172	EPADHA_liverexpression	Nuclear receptor subfamily 1, group D, member 2a (OrthoDB)	steroid hormone receptor activity	GO
-2.50142	0.000176945	EPA_muscleexpression	Golgi phosphoprotein 3-like (OrthoDB)	mitochondrion	GO
-3.44206	0.000186	EPADHA_liverexpression	Tumor suppressor candidate 2b (OrthoDB)	inflammatory response	GO
-3.44206	0.000186	EPADHA_liverexpression	Tumor suppressor candidate 2b (OrthoDB)	mitochondrion	GO
-3.44206	0.000186	EPADHA_liverexpression	Tumor suppressor candidate 2b (OrthoDB)	natural killer cell differentiation	GO
-1.27658	0.000188374	EPADHA_muscleexpression	Nuclear receptor subfamily 1, group D, member 2a (OrthoDB)	PPAR signaling pathway	KEGG
-1.27658	0.000188374	EPADHA_muscleexpression	Nuclear receptor subfamily 1, group D, member 2a (OrthoDB)	Wnt signaling pathway	KEGG
2.67298	0.000189413	EPA_muscleexpression	NADH-cytochrome b5 reductase 3-like (LOC106583258)	mitochondrion	GO
2.67298	0.000189413	EPA_muscleexpression	NADH-cytochrome b5 reductase 3-like (LOC106583258)	sterol biosynthetic process	GO
0.549476	0.000190319	DHA_musclexpression	Eukaryotic translation initiation factor 4E-1A-binding protein (4ebp)	Insulin signaling pathway	KEGG
0.549476	0.000190319	DHA_musclexpression	Eukaryotic translation initiation factor 4E-1A-binding protein (4ebp)	mTOR signaling pathway	KEGG
-2.47048	0.000192861	EPA_liverexpression	ice-structuring glycoprotein-like (LOC106586850), X1	mitochondrion	GO
-1.07729	0.000194	EPADHA_liverexpression	NF-kappa-B inhibitor alpha-like (LOC106611175)	Adipocytokine signaling pathway	KEGG
-1.07729	0.000194	EPADHA_liverexpression	NF-kappa-B inhibitor alpha-like (LOC106611175)	B cell receptor signaling pathway	KEGG
-1.07729	0.000194	EPADHA_liverexpression	NF-kappa-B inhibitor alpha-like (LOC106611175)	T cell receptor signaling pathway	KEGG
-0.637619	0.000208715	EPA_muscleexpression	calcium-binding mitochondrial carrier protein SCaMC-2-A-like (LOC106585451)	mitochondrion	GO
-0.637619	0.000208715	EPA_muscleexpression	calcium-binding mitochondrial carrier protein SCaMC-2-A-like (LOC106585451)	adipose tissue development	GO
0.380913	0.000208873	DHA_liverexpression	PWWP domain-containing protein MUM1L1	Cytokine-cytokine receptor interaction	KEGG
0.380913	0.000208873	DHA_liverexpression	PWWP domain-containing protein MUM1L1	immune response	GO
-2.58542	0.000211217	EPA_liverexpression	ATP-binding cassette sub-family A member 1	cholesterol efflux	GO
-2.58542	0.000211217	EPA_liverexpression	ATP-binding cassette sub-family A member 1	cholesterol metabolic process	GO
0.727493	0.000212782	EPADHA_muscleexpression	baculoviral IAP repeat containing 5 (birc5)	angiogenesis	GO
-1.69136	0.000218	EPADHA_liverexpression	C-reactive protein similar, pentraxin	acute-phase response	GO
-1.69136	0.000218	EPADHA_liverexpression	C-reactive protein similar, pentraxin	inflammatory response	GO
-1.96271	0.000221	EPADHA_liverexpression	chemokine-like receptor 1 (LOC106580387)	Complement and coagulation cascades	KEGG
-1.96271	0.000221	EPADHA_liverexpression	chemokine-like receptor 1 (LOC106580387)	D-Glutamine and D-glutamate metabolism	KEGG
-1.57904	0.000222368	EPA_liverexpression	Cytochrome P450, family 2, subfamily AA, polypeptide 4 (OrthoDB)	Arachidonic acid metabolism	KEGG
-1.57904	0.000222368	EPA_liverexpression	Cytochrome P450, family 2, subfamily AA, polypeptide 4 (OrthoDB)	Drug metabolism - cytochrome P450	KEGG
-1.57904	0.000222368	EPA_liverexpression	Cytochrome P450, family 2, subfamily AA, polypeptide 4 (OrthoDB)	Drug metabolism - other enzymes	KEGG
-1.57904	0.000222368	EPA_liverexpression	Cytochrome P450, family 2, subfamily AA, polypeptide 4 (OrthoDB)	Linoleic acid metabolism	KEGG
-1.57904	0.000222368	EPA_liverexpression	Cytochrome P450, family 2, subfamily AA, polypeptide 4 (OrthoDB)	Metabolism of xenobiotics by cytochrome P450	KEGG
-1.57904	0.000222368	EPA_liverexpression	Cytochrome P450, family 2, subfamily AA, polypeptide 4 (OrthoDB)	Retinol metabolism	KEGG
-1.57904	0.000222368	EPA_liverexpression	Cytochrome P450, family 2, subfamily AA, polypeptide 4 (OrthoDB)	xenobiotic metabolic process	GO
-0.791383	0.000223574	EPA_liverexpression	Sphingosine-1-phosphate receptor 2 (OrthoDB)	angiogenesis	GO
-0.791383	0.000223574	EPA_liverexpression	Sphingosine-1-phosphate receptor 2 (OrthoDB)	leukocyte chemotaxis	GO
1.47535	0.000225	EPADHA_liverexpression	Apelin receptor b (OrthoDB)	Terpenoid backbone biosynthesis	KEGG
-1.90535	0.000225	EPADHA_liverexpression	Ubiquitin specific peptidase 2a (OrthoDB)	circadian regulation of gene expression	GO
-1.90535	0.000225	EPADHA_liverexpression	Ubiquitin specific peptidase 2a (OrthoDB)	circadian behavior	GO
-0.524124	0.000228	EPADHA_liverexpression	DNA damage-inducible transcript 4 protein-like (LOC106577395)	mitochondrion	GO
-0.524124	0.000228	EPADHA_liverexpression	DNA damage-inducible transcript 4 protein-like (LOC106577395)	reactive oxygen species metabolic process	GO
-1.65673	0.000229228	EPA_liverexpression	Casein kinase 2 alpha 1 (OrthoDB)	Toll-like receptor signaling pathway	KEGG
-1.65673	0.000229228	EPA_liverexpression	Casein kinase 2 alpha 1 (OrthoDB)	VEGF signaling pathway	KEGG
-1.65673	0.000229228	EPA_liverexpression	Casein kinase 2 alpha 1 (OrthoDB)	Wnt receptor signaling pathway	GO
-1.65673	0.000229228	EPA_liverexpression	Casein kinase 2 alpha 1 (OrthoDB)	Wnt receptor signaling pathway	GO
-1.65673	0.000229228	EPA_liverexpression	Casein kinase 2 alpha 1 (OrthoDB)	Wnt signaling pathway	KEGG
-1.65673	0.000229228	EPA_liverexpression	Casein kinase 2 alpha 1 (OrthoDB)	Wnt signaling pathway	KEGG
-1.90582	0.00023656	EPA_liverexpression	complement C3-like (LOC106592887)	complement activation	GO
-1.90582	0.00023656	EPA_liverexpression	complement C3-like (LOC106592887)	inflammatory response	GO
-3.55122	0.000239306	EPA_muscleexpression	Isoleucine--tRNA ligase, mitochondrial	mitochondrion	GO
-0.189954	0.000240857	DHA_musclexpression	Transducer of ERBB2, 1a (OrthoDB)	Wnt receptor signaling pathway	GO
-0.871672	0.000243993	EPA_liverexpression	Nuclear receptor subfamily 1, group D, member 2a (OrthoDB)	PPAR signaling pathway	KEGG
-0.871672	0.000243993	EPA_liverexpression	Nuclear receptor subfamily 1, group D, member 2a (OrthoDB)	Wnt signaling pathway	KEGG
-2.25582	0.000245812	EPADHA_muscleexpression	S-adenosylmethionine mitochondrial carrier protein (Ortho_H)	mitochondrion	GO
-0.580721	0.000248	EPADHA_liverexpression	coenzyme Q-binding protein COQ10 homolog, mitochondrial-like (LOC106601031)	mitochondrion	GO
-1.7981	0.00025505	EPA_liverexpression	Period circadian protein homolog 1; Period homolog 1 (Drosophila), isoform CRA_b (Ortho_H)	circadian regulation of gene expression	GO
-1.7981	0.00025505	EPA_liverexpression	Period circadian protein homolog 1; Period homolog 1 (Drosophila), isoform CRA_b (Ortho_H)	Circadian rhythm - mammal	KEGG
-1.7981	0.00025505	EPA_liverexpression	Period circadian protein homolog 1; Period homolog 1 (Drosophila), isoform CRA_b (Ortho_H)	circadian rhythm	GO
0.257763	0.000255056	DHA_musclexpression	Claudin 5b (OrthoDB)	Leukocyte transendothelial migration	KEGG
-0.860153	0.000258	EPADHA_liverexpression	Nuclear receptor subfamily 1, group D, member 2a (OrthoDB)	circadian regulation of gene expression	GO
-0.860153	0.000258	EPADHA_liverexpression	Nuclear receptor subfamily 1, group D, member 2a (OrthoDB)	steroid hormone receptor activity	GO
2.79431	0.000259789	EPADHA_muscleexpression	Sarcoglycan, delta (dystrophin-associated glycoprotein) (OrthoDB)	muscle organ development	GO
-1.91237	0.000261916	EPA_liverexpression	CD59 glycoprotein-like (LOC106587124), X1	Complement and coagulation cascades	KEGG
-0.966658	0.0002658	DHA_musclexpression	A-kinase anchor protein 17A (Ortho_H)	B cell activation	GO
-3.04729	0.000267136	EPA_liverexpression	39S ribosomal protein L18, mitochondrial-like (LOC106604773), X1	mitochondrion	GO
-1.17626	0.000267716	EPADHA_muscleexpression	Long-chain-fatty-acid--CoA ligase ACSBG1	mitochondrion	GO
-1.17626	0.000267716	EPADHA_muscleexpression	Long-chain-fatty-acid--CoA ligase ACSBG1	Adipocytokine signaling pathway	KEGG
-1.17626	0.000267716	EPADHA_muscleexpression	Long-chain-fatty-acid--CoA ligase ACSBG1	Fatty acid metabolism	KEGG
-1.17626	0.000267716	EPADHA_muscleexpression	Long-chain-fatty-acid--CoA ligase ACSBG1	long-chain fatty-acyl-CoA biosynthetic process	GO
-1.17626	0.000267716	EPADHA_muscleexpression	Long-chain-fatty-acid--CoA ligase ACSBG1	PPAR signaling pathway	KEGG
-1.17626	0.000267716	EPADHA_muscleexpression	Long-chain-fatty-acid--CoA ligase ACSBG1	very long-chain fatty acid-CoA ligase activity	GO
1.16628	0.00026918	EPADHA_muscleexpression	Thymidylate synthase (Ortho_H)	mitochondrion	GO
1.16628	0.00026918	EPADHA_muscleexpression	Thymidylate synthase (Ortho_H)	circadian rhythm	GO
-0.748093	0.000270337	EPA_muscleexpression	Eph receptor A2 (OrthoDB)	defense response to Gram-positive bacterium	GO
-0.748093	0.000270337	EPA_muscleexpression	Eph receptor A2 (OrthoDB)	inflammatory response	GO
-1.67735	0.000274042	EPA_liverexpression	Glutaminase kidney isoform, mitochondrial	mitochondrion	GO
-1.35836	0.000285	EPADHA_liverexpression	rho GTPase-activating protein 7-like (LOC106568001), X1	lipid binding	GO
1.93446	0.000288718	EPADHA_muscleexpression	C-Myc-binding protein-like (LOC106570393)	mitochondrion	GO
2.04941	0.000288726	EPADHA_muscleexpression	Cytohesin 1b (OrthoDB)	lipid binding	GO
-0.589789	0.000288961	EPA_muscleexpression	Plasminogen activator inhibitor 1	Complement and coagulation cascades	KEGG
-1.06345	0.000292459	EPA_liverexpression	Peroxisome proliferator-activated receptor delta b (OrthoDB)	fatty acid beta-oxidation	GO
-1.06345	0.000292459	EPA_liverexpression	Peroxisome proliferator-activated receptor delta b (OrthoDB)	adipose tissue development	GO
-1.06345	0.000292459	EPA_liverexpression	Peroxisome proliferator-activated receptor delta b (OrthoDB)	PPAR signaling pathway	KEGG
-1.06345	0.000292459	EPA_liverexpression	Peroxisome proliferator-activated receptor delta b (OrthoDB)	Wnt signaling pathway	KEGG
-1.59918	0.000293465	EPA_liverexpression	tumor necrosis factor receptor superfamily member 1B-like (LOC106582823), X1	Adipocytokine signaling pathway	KEGG
-1.59918	0.000293465	EPA_liverexpression	tumor necrosis factor receptor superfamily member 1B-like (LOC106582823), X1	Cytokine-cytokine receptor interaction	KEGG
-1.59918	0.000293465	EPA_liverexpression	tumor necrosis factor receptor superfamily member 1B-like (LOC106582823), X1	immune response	GO
-1.59918	0.000293465	EPA_liverexpression	tumor necrosis factor receptor superfamily member 1B-like (LOC106582823), X1	inflammatory response	GO
1.61146	0.000296315	EPADHA_muscleexpression	nuclear receptor ROR-alpha-like (LOC106588010), X1	Circadian rhythm - mammal	KEGG
3.1861	0.000304943	EPADHA_muscleexpression	Glycerol-3-phosphate dehydrogenase 1c (OrthoDB)	gluconeogenesis	GO
3.1861	0.000304943	EPADHA_muscleexpression	Glycerol-3-phosphate dehydrogenase 1c (OrthoDB)	carbohydrate metabolic process	GO
3.1861	0.000304943	EPADHA_muscleexpression	Glycerol-3-phosphate dehydrogenase 1c (OrthoDB)	Glycerophospholipid metabolism	KEGG
3.1861	0.000304943	EPADHA_muscleexpression	Glycerol-3-phosphate dehydrogenase 1c (OrthoDB)	mitochondrion	GO
1.88824	0.000312	EPADHA_liverexpression	probable ribonuclease ZC3H12B (LOC106567790)	inflammatory response	GO
1.86547	0.000313241	EPA_muscleexpression	Cytohesin 1b (OrthoDB)	lipid binding	GO
-0.81941	0.0003146	EPA_muscleexpression	Nocturnin	circadian regulation of gene expression	GO
-0.81941	0.0003146	EPA_muscleexpression	Nocturnin	circadian rhythm	GO
-0.516429	0.000315449	EPA_muscleexpression	bcl-2-related ovarian killer protein homolog A-like (LOC106568812)	mitochondrion	GO
1.16797	0.000317	EPADHA_liverexpression	Serinc1 protein	innate immune response	GO
-0.278951	0.000317077	EPADHA_muscleexpression	L-serine dehydratase/L-threonine deaminase	gluconeogenesis	GO
-0.278951	0.000317077	EPADHA_muscleexpression	L-serine dehydratase/L-threonine deaminase	mitochondrion	GO
-0.775144	0.000322746	EPADHA_muscleexpression	CCAAT/enhancer-binding protein delta-1	fat cell differentiation	GO
1.47193	0.000324404	EPA_muscleexpression	nuclear receptor ROR-alpha-like (LOC106588010), X1	Circadian rhythm - mammal	KEGG
1.79155	0.000325274	EPADHA_muscleexpression	uncharacterized oxidoreductase Mvan_2161-like (LOC106563491), X1	VEGF signaling pathway	KEGG
1.79155	0.000325274	EPADHA_muscleexpression	uncharacterized oxidoreductase Mvan_2161-like (LOC106563491), X1	Insulin signaling pathway	KEGG
-2.34459	0.000331415	EPA_muscleexpression	2-acylglycerol O-acyltransferase	triglyceride biosynthetic process	GO
0.966613	0.000334	EPADHA_liverexpression	Sterol regulatory element-binding protein cleavage	cholesterol metabolic process	GO
0.966613	0.000334	EPADHA_liverexpression	Sterol regulatory element-binding protein cleavage	lipid metabolic process	GO
1.56475	0.000337632	EPA_liverexpression	Neutrophil cytosolic factor 1	cell redox homeostasis	GO
1.56475	0.000337632	EPA_liverexpression	Neutrophil cytosolic factor 1	Chemokine signaling pathway	KEGG
1.56475	0.000337632	EPA_liverexpression	Neutrophil cytosolic factor 1	defense response to fungus	GO
1.56475	0.000337632	EPA_liverexpression	Neutrophil cytosolic factor 1	Fc gamma R-mediated phagocytosis	KEGG
1.56475	0.000337632	EPA_liverexpression	Neutrophil cytosolic factor 1	innate immune response	GO
1.56475	0.000337632	EPA_liverexpression	Neutrophil cytosolic factor 1	Leukocyte transendothelial migration	KEGG
-1.97559	0.00035	EPADHA_liverexpression	lipid phosphate phosphohydrolase 1-like (LOC106585174)	Ether lipid metabolism	KEGG
-1.97559	0.00035	EPADHA_liverexpression	lipid phosphate phosphohydrolase 1-like (LOC106585174)	Glycerolipid metabolism	KEGG
-1.97559	0.00035	EPADHA_liverexpression	lipid phosphate phosphohydrolase 1-like (LOC106585174)	Glycerophospholipid metabolism	KEGG
-1.97559	0.00035	EPADHA_liverexpression	lipid phosphate phosphohydrolase 1-like (LOC106585174)	lipid metabolic process	GO
-5.74433	0.00036	EPADHA_liverexpression	3-phosphoinositide-dependent protein kinase 1 (Ortho_H)	Insulin signaling pathway	KEGG
-5.74433	0.00036	EPADHA_liverexpression	3-phosphoinositide-dependent protein kinase 1 (Ortho_H)	PPAR signaling pathway	KEGG
-1.43045	0.000360048	EPA_liverexpression	Acylphosphatase-2 (acyp2)	mitochondrion	GO
-1.43045	0.000360048	EPA_liverexpression	Acylphosphatase-2 (acyp2)	Pyruvate metabolism	KEGG
-4.56724	0.000362	EPADHA_liverexpression	Cullin 1b (OrthoDB)	Circadian rhythm - mammal	KEGG
-4.56724	0.000362	EPADHA_liverexpression	Cullin 1b (OrthoDB)	TGF-beta signaling pathway	KEGG
-4.56724	0.000362	EPADHA_liverexpression	Cullin 1b (OrthoDB)	Wnt signaling pathway	KEGG
-0.970462	0.000364806	EPA_muscleexpression	E1A binding protein p300 b (OrthoDB)	Jak-STAT signaling pathway	KEGG
-0.970462	0.000364806	EPA_muscleexpression	E1A binding protein p300 b (OrthoDB)	Melanogenesis	KEGG
-0.970462	0.000364806	EPA_muscleexpression	E1A binding protein p300 b (OrthoDB)	Wnt signaling pathway	KEGG
2.07744	0.000370053	EPA_muscleexpression	Endoplasmic reticulum resident protein 44 (Ortho_H)	cell redox homeostasis	GO
1.95195	0.000370882	EPADHA_muscleexpression	Asparagine synthetase [glutamine-hydrolyzing] (Ortho_H)	liver development	GO
-0.667105	0.000372	EPADHA_liverexpression	Endothelial lipase (Ortho_H)	lipid metabolic process	GO
-0.576291	0.000372278	DHA_musclexpression	Cytochrome b-c1 complex subunit 8 (Ortho_H)	mitochondrion	GO
-2.57705	0.000379017	EPADHA_muscleexpression	Golgi phosphoprotein 3-like (OrthoDB)	mitochondrion	GO
-2.26448	0.000393596	EPA_muscleexpression	Facilitated glucose transporter 1	Adipocytokine signaling pathway	KEGG
-2.26448	0.000393596	EPA_muscleexpression	Facilitated glucose transporter 1	Insulin signaling pathway	KEGG
-2.26448	0.000393596	EPA_muscleexpression	Facilitated glucose transporter 1	brown fat cell differentiation	GO
-2.26448	0.000393596	EPA_muscleexpression	Facilitated glucose transporter 1	carbohydrate metabolic process	GO
-1.98634	0.000404	EPADHA_liverexpression	Period circadian protein homolog 1; Period homolog 1 (Drosophila), isoform CRA_b (Ortho_H)	Circadian rhythm - mammal	KEGG
-1.98634	0.000404	EPADHA_liverexpression	Period circadian protein homolog 1; Period homolog 1 (Drosophila), isoform CRA_b (Ortho_H)	circadian regulation of gene expression	GO
-1.98634	0.000404	EPADHA_liverexpression	Period circadian protein homolog 1; Period homolog 1 (Drosophila), isoform CRA_b (Ortho_H)	circadian rhythm	GO
-2.68764	0.000404913	EPA_liverexpression	Heat shock factor-binding protein 1	cytoskeleton	GO
-2.68764	0.000404913	EPA_liverexpression	Heat shock factor-binding protein 1	muscle contraction	GO
0.705791	0.000407	EPADHA_liverexpression	protein phosphatase 1 regulatory subunit 3B-like (LOC106563715), X1	Insulin signaling pathway	KEGG
-2.03411	0.000412472	EPA_liverexpression	growth hormone receptor isoform 1 precursor (ghr1)	creatine metabolic process	GO
-2.03411	0.000412472	EPA_liverexpression	growth hormone receptor isoform 1 precursor (ghr1)	Cytokine-cytokine receptor interaction	KEGG
-2.03411	0.000412472	EPA_liverexpression	growth hormone receptor isoform 1 precursor (ghr1)	Jak-STAT signaling pathway	KEGG
-0.8497	0.000414	EPADHA_liverexpression	Sphingosine-1-phosphate receptor 2 (OrthoDB)	vasculature development	GO
3.25006	0.000414095	EPA_muscleexpression	S-phase kinase-associated protein 1 (Ortho_H)	Fc-epsilon receptor signaling pathway	GO
3.25006	0.000414095	EPA_muscleexpression	S-phase kinase-associated protein 1 (Ortho_H)	T cell receptor signaling pathway	GO
3.25006	0.000414095	EPA_muscleexpression	S-phase kinase-associated protein 1 (Ortho_H)	Wnt receptor signaling pathway	GO
3.25006	0.000414095	EPA_muscleexpression	S-phase kinase-associated protein 1 (Ortho_H)	Wnt signaling pathway	KEGG
3.25006	0.000414095	EPA_muscleexpression	S-phase kinase-associated protein 1 (Ortho_H)	Circadian rhythm - mammal	KEGG
3.25006	0.000414095	EPA_muscleexpression	S-phase kinase-associated protein 1 (Ortho_H)	NIK/NF-kappaB cascade	GO
-2.47601	0.000415183	EPA_liverexpression	Alpha 2_3-sialyltransferase ST3Gal IV - Ident 96	Glycosphingolipid biosynthesis - lactoseries	KEGG
-1.18212	0.000417448	EPA_muscleexpression	Protein patched homolog 2 (Ortho_H)	cyclin binding	GO
-0.891879	0.00041933	EPA_liverexpression	Hematopoietically-expressed homeobox protein HHEX (Ortho_H)	B cell differentiation	GO
-0.891879	0.00041933	EPA_liverexpression	Hematopoietically-expressed homeobox protein HHEX (Ortho_H)	Wnt receptor signaling pathway	GO
-2.84973	0.000424	EPADHA_liverexpression	NADH dehydrogenase [ubiquinone] 1 alpha subcomplex subunit 1-like (LOC106604444)	mitochondrion	GO
-1.70641	0.00042506	EPA_muscleexpression	coiled-coil-helix-coiled-coil-helix domain containing 10 (chchd10)	mitochondrion	GO
-1.42009	0.000435828	EPADHA_muscleexpression	MAP kinase-interacting serine/threonine kinase 2a (OrthoDB)	Insulin signaling pathway	KEGG
-1.61092	0.000442	EPADHA_liverexpression	Acylphosphatase-2 (acyp2)	mitochondrion	GO
-1.84843	0.000443423	EPADHA_muscleexpression	coiled-coil-helix-coiled-coil-helix domain containing 10 (chchd10)	mitochondrion	GO
0.408527	0.000445731	DHA_liverexpression	ArfGAP with SH3 domain, ankyrin repeat and PH domain 2a (OrthoDB)	Fc gamma R-mediated phagocytosis	KEGG
-0.693336	0.000446637	EPA_liverexpression	Cryptochrome 1b (OrthoDB)	circadian regulation of gene expression	GO
-0.693336	0.000446637	EPA_liverexpression	Cryptochrome 1b (OrthoDB)	Circadian rhythm - mammal	KEGG
-0.693336	0.000446637	EPA_liverexpression	Cryptochrome 1b (OrthoDB)	gluconeogenesis	GO
-0.693336	0.000446637	EPA_liverexpression	Cryptochrome 1b (OrthoDB)	mitochondrion	GO
-0.450715	0.000449444	DHA_liverexpression	Muscle-specific beta 1 integrin binding protein 2 (OrthoDB)	muscle organ development	GO
-1.42418	0.000449921	EPADHA_muscleexpression	Low density lipoprotein receptor adaptor protein 1a (OrthoDB)	cholesterol homeostasis	GO
-1.42418	0.000449921	EPADHA_muscleexpression	Low density lipoprotein receptor adaptor protein 1a (OrthoDB)	cholesterol metabolic process	GO
-3.04104	0.000457	EPADHA_liverexpression	Heat shock factor-binding protein 1	muscle contraction	GO
-1.19594	0.000457784	EPA_muscleexpression	Leiomodin-1	cytoskeleton	GO
-1.19594	0.000457784	EPA_muscleexpression	Leiomodin-1	muscle contraction	GO
-1.13789	0.00046127	EPADHA_muscleexpression	Cbp/p300-interacting transactivator 2 (cite2)	muscle cell differentiation	GO
-1.81007	0.000462	EPADHA_liverexpression	Glutaminase kidney isoform, mitochondrial	D-Glutamine and D-glutamate metabolism	KEGG
-1.81007	0.000462	EPADHA_liverexpression	Glutaminase kidney isoform, mitochondrial	mitochondrion	GO
-1.89603	0.000473975	EPA_liverexpression	Fibrinogen gamma chain (Ortho_H)	Complement and coagulation cascades	KEGG
-0.678748	0.000474428	EPA_liverexpression	Protein phosphatase PTC7 homolog (Ortho_H)	mitochondrion	GO
0.913733	0.000476333	EPA_liverexpression	Tuberin (Ortho_H)	Insulin signaling pathway	KEGG
0.913733	0.000476333	EPA_liverexpression	Tuberin (Ortho_H)	mTOR signaling pathway	KEGG
-0.903236	0.000476664	EPADHA_muscleexpression	Carbonic anhydrase 5A, mitochondrial (Ortho_H)	mitochondrion	GO
-1.41339	0.000479359	EPADHA_muscleexpression	Microtubule-associated tumor suppressor 1 homolog A	mitochondrion	GO
-1.39624	0.000479546	EPA_liverexpression	chondroitin sulfate proteoglycan 4-like (LOC106568394)	angiogenesis	GO
3.5504	0.00048358	EPA_muscleexpression	CD59 molecule, complement regulatory protein (cd59)	Complement and coagulation cascades	KEGG
-2.74863	0.000484797	EPA_muscleexpression	Extracellular matrix protein 1 (ecm1)	angiogenesis	GO
-2.74863	0.000484797	EPA_muscleexpression	Extracellular matrix protein 1 (ecm1)	inflammatory response	GO
-0.69432	0.000485	EPADHA_liverexpression	calcium-binding mitochondrial carrier protein SCaMC-2-A-like (LOC106579972)	adipose tissue development	GO
-0.69432	0.000485	EPADHA_liverexpression	calcium-binding mitochondrial carrier protein SCaMC-2-A-like (LOC106579972)	mitochondrion	GO
2.16018	0.000487797	EPADHA_muscleexpression	CD59 glycoprotein-like (LOC106587124), X1	Complement and coagulation cascades	KEGG
-0.506203	0.000489	EPADHA_liverexpression	Arginase, type II (OrthoDB)	mitochondrion	GO
-0.922866	0.000489	EPADHA_liverexpression	Nuclear receptor subfamily 1, group D, member 2a (OrthoDB)	PPAR signaling pathway	KEGG
-0.922866	0.000489	EPADHA_liverexpression	Nuclear receptor subfamily 1, group D, member 2a (OrthoDB)	Wnt signaling pathway	KEGG
-0.922866	0.000489	EPADHA_liverexpression	Nuclear receptor subfamily 1, group D, member 2a (OrthoDB)	steroid hormone receptor activity	GO
2.42638	0.000491366	EPA_muscleexpression	Very-long-chain (3R)-3-hydroxyacyl-[acyl-carrier protein] dehydratase 1 (Ortho_H)	fatty acid biosynthetic process	GO
2.42638	0.000491366	EPA_muscleexpression	Very-long-chain (3R)-3-hydroxyacyl-[acyl-carrier protein] dehydratase 1 (Ortho_H)	long-chain fatty-acyl-CoA biosynthetic process	GO
2.42638	0.000491366	EPA_muscleexpression	Very-long-chain (3R)-3-hydroxyacyl-[acyl-carrier protein] dehydratase 1 (Ortho_H)	sphingolipid biosynthetic process	GO
-2.08785	0.000496961	EPA_liverexpression	S-acyl fatty acid synthase thioesterase, medium chain (sast)	Fatty acid biosynthesis	KEGG
-2.08785	0.000496961	EPA_liverexpression	S-acyl fatty acid synthase thioesterase, medium chain (sast)	fatty acid biosynthetic process	GO
-2.08785	0.000496961	EPA_liverexpression	S-acyl fatty acid synthase thioesterase, medium chain (sast)	lipid biosynthetic process	GO
-1.08531	0.000497475	EPA_muscleexpression	Nuclear receptor subfamily 1, group D, member 2a (OrthoDB)	PPAR signaling pathway	KEGG
-1.08531	0.000497475	EPA_muscleexpression	Nuclear receptor subfamily 1, group D, member 2a (OrthoDB)	Wnt signaling pathway	KEGG
-2.17185	0.0005	EPADHA_liverexpression	complement C3-like (LOC106592887)	inflammatory response	GO
-2.39487	0.000505612	EPA_muscleexpression	methylmalonic aciduria (cobalamin deficiency) (mmadhc), X1	mitochondrion	GO
-2.16618	0.000514	EPADHA_liverexpression	Acyl-CoA synthetase long-chain family member 4a (OrthoDB)	Adipocytokine signaling pathway	KEGG
-2.16618	0.000514	EPADHA_liverexpression	Acyl-CoA synthetase long-chain family member 4a (OrthoDB)	Fatty acid metabolism	KEGG
-2.16618	0.000514	EPADHA_liverexpression	Acyl-CoA synthetase long-chain family member 4a (OrthoDB)	PPAR signaling pathway	KEGG
-2.16618	0.000514	EPADHA_liverexpression	Acyl-CoA synthetase long-chain family member 4a (OrthoDB)	lipid biosynthetic process	GO
-2.16618	0.000514	EPADHA_liverexpression	Acyl-CoA synthetase long-chain family member 4a (OrthoDB)	lipid metabolic process	GO
-2.16618	0.000514	EPADHA_liverexpression	Acyl-CoA synthetase long-chain family member 4a (OrthoDB)	lipid particle	GO
-2.16618	0.000514	EPADHA_liverexpression	Acyl-CoA synthetase long-chain family member 4a (OrthoDB)	long-chain fatty-acyl-CoA biosynthetic process	GO
-2.16618	0.000514	EPADHA_liverexpression	Acyl-CoA synthetase long-chain family member 4a (OrthoDB)	triglyceride metabolic process	GO
-2.16618	0.000514	EPADHA_liverexpression	Acyl-CoA synthetase long-chain family member 4a (OrthoDB)	very long-chain fatty acid-CoA ligase activity	GO
2.20993	0.000514096	EPA_muscleexpression	Cofilin-2 (Ortho_H)	Fc gamma R-mediated phagocytosis	KEGG
1.68999	0.000516421	EPA_muscleexpression	Profilin 2 (OrthoDB)	cytoskeleton	GO
1.68999	0.000516421	EPA_muscleexpression	Profilin 2 (OrthoDB)	cytoskeleton	GO
-1.29854	0.000517	EPADHA_liverexpression	3 beta-hydroxysteroid dehydrogenase type 7-like (LOC106601563)	Primary bile acid biosynthesis	KEGG
-1.29854	0.000517	EPADHA_liverexpression	3 beta-hydroxysteroid dehydrogenase type 7-like (LOC106601563)	bile acid biosynthetic process	GO
-1.29854	0.000517	EPADHA_liverexpression	3 beta-hydroxysteroid dehydrogenase type 7-like (LOC106601563)	steroid biosynthetic process	GO
-2.62087	0.000517	EPADHA_liverexpression	Cytochrome c oxidase subunit VIb polypeptide 2 (OrthoDB)	cytochrome-c oxidase activity	GO
-2.62087	0.000517	EPADHA_liverexpression	Cytochrome c oxidase subunit VIb polypeptide 2 (OrthoDB)	mitochondrion	GO
-0.987356	0.000517506	EPA_muscleexpression	Phosphofructokinase, muscle a (OrthoDB)	Pentose phosphate pathway	KEGG
-0.987356	0.000517506	EPA_muscleexpression	Phosphofructokinase, muscle a (OrthoDB)	glycolysis	GO
-0.987356	0.000517506	EPA_muscleexpression	Phosphofructokinase, muscle a (OrthoDB)	Glycolysis / Gluconeogenesis	KEGG
-1.7296	0.000519	EPADHA_liverexpression	ectonucleotide pyrophosphatase/phosphodiesterase 6 (enpp6), X1	Ether lipid metabolism	KEGG
-1.7296	0.000519	EPADHA_liverexpression	ectonucleotide pyrophosphatase/phosphodiesterase 6 (enpp6), X1	lipid metabolic process	GO
-2.41726	0.000521663	EPA_liverexpression	V-erb-b2 erythroblastic leukemia viral oncogene homolog 3a (OrthoDB)	melanocyte differentiation	GO
-2.43529	0.000523209	EPADHA_muscleexpression	Dishevelled, dsh homolog 3a (Drosophila) (OrthoDB)	Melanogenesis	KEGG
-2.43529	0.000523209	EPADHA_muscleexpression	Dishevelled, dsh homolog 3a (Drosophila) (OrthoDB)	Wnt receptor signaling pathway	GO
-2.43529	0.000523209	EPADHA_muscleexpression	Dishevelled, dsh homolog 3a (Drosophila) (OrthoDB)	Wnt signaling pathway	KEGG
2.12847	0.000524142	EPADHA_muscleexpression	uncharacterized LOC106602677 (LOC106602677), X1	cytokine activity	GO
-2.80531	0.000524889	EPA_muscleexpression	Glycogen synthase kinase 3 alpha b (OrthoDB)	Insulin signaling pathway	KEGG
-2.80531	0.000524889	EPA_muscleexpression	Glycogen synthase kinase 3 alpha b (OrthoDB)	B cell receptor signaling pathway	KEGG
-2.80531	0.000524889	EPA_muscleexpression	Glycogen synthase kinase 3 alpha b (OrthoDB)	Chemokine signaling pathway	KEGG
-2.80531	0.000524889	EPA_muscleexpression	Glycogen synthase kinase 3 alpha b (OrthoDB)	Melanogenesis	KEGG
-2.80531	0.000524889	EPA_muscleexpression	Glycogen synthase kinase 3 alpha b (OrthoDB)	T cell receptor signaling pathway	KEGG
-2.80531	0.000524889	EPA_muscleexpression	Glycogen synthase kinase 3 alpha b (OrthoDB)	Wnt signaling pathway	KEGG
0.665262	0.000529	EPADHA_liverexpression	growth arrest and DNA damage-inducible protein GADD45 alpha-like (LOC106584172)	p53 signaling pathway	KEGG
-0.614357	0.000530963	EPADHA_muscleexpression	Plasminogen activator inhibitor 1	Complement and coagulation cascades	KEGG
-0.885215	0.000536041	DHA_liverexpression	Ubiquinol-cytochrome c reductase, Rieske iron-sulfur polypeptide 1 (OrthoDB)	mitochondrion	GO
-1.85431	0.000547712	EPA_muscleexpression	Cyclic AMP-dependent transcription factor ATF-4 (atf4)	circadian regulation of gene expression	GO
-1.85431	0.000547712	EPA_muscleexpression	Cyclic AMP-dependent transcription factor ATF-4 (atf4)	gluconeogenesis	GO
-0.738947	0.00055	EPADHA_liverexpression	protein TPRXL (LOC106562490), X1	circadian regulation of gene expression	GO
-1.70332	0.000551	EPADHA_liverexpression	tumor necrosis factor receptor superfamily member 1B-like (LOC106582823), X1	Adipocytokine signaling pathway	KEGG
-1.70332	0.000551	EPADHA_liverexpression	tumor necrosis factor receptor superfamily member 1B-like (LOC106582823), X1	inflammatory response	GO
-1.70332	0.000551	EPADHA_liverexpression	tumor necrosis factor receptor superfamily member 1B-like (LOC106582823), X1	vasculature development	GO
2.27665	0.000551049	EPA_muscleexpression	mitochondrial import receptor subunit TOM5 homolog (LOC106604775)	mitochondrion	GO
2.38124	0.000564548	EPADHA_muscleexpression	transmembrane protein 14A-like (LOC106612567)	Drug metabolism - cytochrome P450	KEGG
2.38124	0.000564548	EPADHA_muscleexpression	transmembrane protein 14A-like (LOC106612567)	Metabolism of xenobiotics by cytochrome P450	KEGG
-1.21176	0.000570791	EPA_liverexpression	C-Myc-binding protein-like (LOC106589014), X1	mitochondrion	GO
-0.582163	0.000573214	DHA_liverexpression	Cytochrome c oxidase subunit IV isoform 2 (OrthoDB)	cytochrome-c oxidase activity	GO
-0.582163	0.000573214	DHA_liverexpression	Cytochrome c oxidase subunit IV isoform 2 (OrthoDB)	mitochondrion	GO
2.80375	0.000574134	EPA_muscleexpression	Glycerol-3-phosphate dehydrogenase 1c (OrthoDB)	carbohydrate metabolic process	GO
2.80375	0.000574134	EPA_muscleexpression	Glycerol-3-phosphate dehydrogenase 1c (OrthoDB)	mitochondrion	GO
2.80375	0.000574134	EPA_muscleexpression	Glycerol-3-phosphate dehydrogenase 1c (OrthoDB)	gluconeogenesis	GO
2.80375	0.000574134	EPA_muscleexpression	Glycerol-3-phosphate dehydrogenase 1c (OrthoDB)	Glycerophospholipid metabolism	KEGG
-0.592598	0.000575	EPADHA_liverexpression	cell death activator CIDE-3-like (LOC106582793), X1	lipid particle	GO
2.65205	0.000577602	EPA_muscleexpression	catechol O-methyltransferase-like (LOC106566505), X1	mitochondrion	GO
2.65205	0.000577602	EPA_muscleexpression	catechol O-methyltransferase-like (LOC106566505), X1	Steroid hormone biosynthesis	KEGG
-3.265	0.00058262	EPA_muscleexpression	Catenin (cadherin-associated protein), beta 1 (OrthoDB)	liver development	GO
-3.265	0.00058262	EPA_muscleexpression	Catenin (cadherin-associated protein), beta 1 (OrthoDB)	T cell differentiation in thymus	GO
-2.90496	0.000583	EPADHA_liverexpression	Complement component 4	Complement and coagulation cascades	KEGG
-2.90496	0.000583	EPADHA_liverexpression	Complement component 4	innate immune response	GO
0.53059	0.000586153	DHA_musclexpression	disintegrin and metalloproteinase domain-containing protein 15-like (LOC106605439), X1	Steroid hormone biosynthesis	KEGG
0.460015	0.000586758	DHA_liverexpression	TRAF2 and NCK interacting kinase b (OrthoDB)	cytoskeleton	GO
0.460015	0.000586758	DHA_liverexpression	TRAF2 and NCK interacting kinase b (OrthoDB)	cytoskeleton organization	GO
0.460015	0.000586758	DHA_liverexpression	TRAF2 and NCK interacting kinase b (OrthoDB)	Wnt receptor signaling pathway	GO
0.163171	0.000590899	DHA_liverexpression	Interferon-induced protein with tetratricopeptide repeats 5-2	defense response to virus	GO
0.163171	0.000590899	DHA_liverexpression	Interferon-induced protein with tetratricopeptide repeats 5-2	innate immune response	GO
-0.81001	0.000592	EPADHA_liverexpression	Nuclear receptor subfamily 1, group D, member 2a (OrthoDB)	circadian regulation of gene expression	GO
-0.81001	0.000592	EPADHA_liverexpression	Nuclear receptor subfamily 1, group D, member 2a (OrthoDB)	PPAR signaling pathway	KEGG
-0.81001	0.000592	EPADHA_liverexpression	Nuclear receptor subfamily 1, group D, member 2a (OrthoDB)	Wnt signaling pathway	KEGG
-0.81001	0.000592	EPADHA_liverexpression	Nuclear receptor subfamily 1, group D, member 2a (OrthoDB)	steroid hormone receptor activity	GO
-1.28298	0.000594343	EPA_muscleexpression	MAP kinase-interacting serine/threonine kinase 2a (OrthoDB)	Insulin signaling pathway	KEGG
-2.81378	0.000595	EPADHA_liverexpression	ATP-binding cassette sub-family A member 1	cholesterol efflux	GO
-2.81378	0.000595	EPADHA_liverexpression	ATP-binding cassette sub-family A member 1	cholesterol metabolic process	GO
-3.03859	0.000598137	EPA_liverexpression	Nuclear receptor subfamily 5, group A, member 1a (OrthoDB)	cholesterol homeostasis	GO
2.08565	0.000598192	EPADHA_muscleexpression	Sarcoglycan, delta (dystrophin-associated glycoprotein) (OrthoDB)	muscle organ development	GO
-2.99584	0.000599476	EPA_muscleexpression	Fermitin family homolog 2 (Drosophila) (OrthoDB)	lipid binding	GO
-2.99584	0.000599476	EPA_muscleexpression	Fermitin family homolog 2 (Drosophila) (OrthoDB)	angiogenesis	GO
-2.99584	0.000599476	EPA_muscleexpression	Fermitin family homolog 2 (Drosophila) (OrthoDB)	cytoskeleton	GO
-2.99584	0.000599476	EPA_muscleexpression	Fermitin family homolog 2 (Drosophila) (OrthoDB)	cytoskeleton organization	GO
-2.99584	0.000599476	EPA_muscleexpression	Fermitin family homolog 2 (Drosophila) (OrthoDB)	Wnt receptor signaling pathway	GO
-1.4628	0.0006	EPADHA_liverexpression	Low density lipoprotein receptor adaptor protein 1a (OrthoDB)	cholesterol homeostasis	GO
-1.4628	0.0006	EPADHA_liverexpression	Low density lipoprotein receptor adaptor protein 1a (OrthoDB)	cholesterol metabolic process	GO
-0.97953	0.0006	EPADHA_liverexpression	NF-kappa-B inhibitor alpha-like (LOC106601178)	Adipocytokine signaling pathway	KEGG
-0.97953	0.0006	EPADHA_liverexpression	NF-kappa-B inhibitor alpha-like (LOC106601178)	B cell receptor signaling pathway	KEGG
-0.97953	0.0006	EPADHA_liverexpression	NF-kappa-B inhibitor alpha-like (LOC106601178)	T cell receptor signaling pathway	KEGG
0.816268	0.000601311	EPA_liverexpression	Suppressor of cytokine signaling 6	Insulin signaling pathway	KEGG
0.816268	0.000601311	EPA_liverexpression	Suppressor of cytokine signaling 6	B cell receptor signaling pathway	KEGG
0.816268	0.000601311	EPA_liverexpression	Suppressor of cytokine signaling 6	Chemokine signaling pathway	KEGG
0.816268	0.000601311	EPA_liverexpression	Suppressor of cytokine signaling 6	Fc epsilon RI signaling pathway	KEGG
0.816268	0.000601311	EPA_liverexpression	Suppressor of cytokine signaling 6	Fc gamma R-mediated phagocytosis	KEGG
0.816268	0.000601311	EPA_liverexpression	Suppressor of cytokine signaling 6	Jak-STAT signaling pathway	KEGG
0.816268	0.000601311	EPA_liverexpression	Suppressor of cytokine signaling 6	Leukocyte transendothelial migration	KEGG
0.816268	0.000601311	EPA_liverexpression	Suppressor of cytokine signaling 6	mTOR signaling pathway	KEGG
0.816268	0.000601311	EPA_liverexpression	Suppressor of cytokine signaling 6	Natural killer cell mediated cytotoxicity	KEGG
0.816268	0.000601311	EPA_liverexpression	Suppressor of cytokine signaling 6	T cell receptor signaling pathway	KEGG
0.816268	0.000601311	EPA_liverexpression	Suppressor of cytokine signaling 6	Toll-like receptor signaling pathway	KEGG
0.816268	0.000601311	EPA_liverexpression	Suppressor of cytokine signaling 6	VEGF signaling pathway	KEGG
-2.0682	0.00060159	EPA_muscleexpression	Phosphatidylinositol 4,5-bisphosphate 3-kinase catalytic subunit beta isoform (Ortho_H)	Insulin signaling pathway	KEGG
-2.0682	0.00060159	EPA_muscleexpression	Phosphatidylinositol 4,5-bisphosphate 3-kinase catalytic subunit beta isoform (Ortho_H)	B cell receptor signaling pathway	KEGG
-2.0682	0.00060159	EPA_muscleexpression	Phosphatidylinositol 4,5-bisphosphate 3-kinase catalytic subunit beta isoform (Ortho_H)	Chemokine signaling pathway	KEGG
-2.0682	0.00060159	EPA_muscleexpression	Phosphatidylinositol 4,5-bisphosphate 3-kinase catalytic subunit beta isoform (Ortho_H)	Fc epsilon RI signaling pathway	KEGG
-2.0682	0.00060159	EPA_muscleexpression	Phosphatidylinositol 4,5-bisphosphate 3-kinase catalytic subunit beta isoform (Ortho_H)	Fc gamma R-mediated phagocytosis	KEGG
-2.0682	0.00060159	EPA_muscleexpression	Phosphatidylinositol 4,5-bisphosphate 3-kinase catalytic subunit beta isoform (Ortho_H)	Fc-epsilon receptor signaling pathway	GO
-2.0682	0.00060159	EPA_muscleexpression	Phosphatidylinositol 4,5-bisphosphate 3-kinase catalytic subunit beta isoform (Ortho_H)	Fc-gamma receptor signaling pathway involved in phagocytosis	GO
-2.0682	0.00060159	EPA_muscleexpression	Phosphatidylinositol 4,5-bisphosphate 3-kinase catalytic subunit beta isoform (Ortho_H)	Jak-STAT signaling pathway	KEGG
-2.0682	0.00060159	EPA_muscleexpression	Phosphatidylinositol 4,5-bisphosphate 3-kinase catalytic subunit beta isoform (Ortho_H)	leukocyte migration	GO
-2.0682	0.00060159	EPA_muscleexpression	Phosphatidylinositol 4,5-bisphosphate 3-kinase catalytic subunit beta isoform (Ortho_H)	Leukocyte transendothelial migration	KEGG
-2.0682	0.00060159	EPA_muscleexpression	Phosphatidylinositol 4,5-bisphosphate 3-kinase catalytic subunit beta isoform (Ortho_H)	mTOR signaling pathway	KEGG
-2.0682	0.00060159	EPA_muscleexpression	Phosphatidylinositol 4,5-bisphosphate 3-kinase catalytic subunit beta isoform (Ortho_H)	Natural killer cell mediated cytotoxicity	KEGG
-2.0682	0.00060159	EPA_muscleexpression	Phosphatidylinositol 4,5-bisphosphate 3-kinase catalytic subunit beta isoform (Ortho_H)	T cell receptor signaling pathway	KEGG
-2.0682	0.00060159	EPA_muscleexpression	Phosphatidylinositol 4,5-bisphosphate 3-kinase catalytic subunit beta isoform (Ortho_H)	T cell receptor signaling pathway	GO
-2.0682	0.00060159	EPA_muscleexpression	Phosphatidylinositol 4,5-bisphosphate 3-kinase catalytic subunit beta isoform (Ortho_H)	Toll-like receptor signaling pathway	KEGG
-2.0682	0.00060159	EPA_muscleexpression	Phosphatidylinositol 4,5-bisphosphate 3-kinase catalytic subunit beta isoform (Ortho_H)	VEGF signaling pathway	KEGG
-2.88382	0.000604115	EPA_liverexpression	Nuclear receptor subfamily 3, group C, member 1 (glucocorticoid receptor) (OrthoDB)	circadian behavior	GO
0.526637	0.000605731	EPADHA_muscleexpression	fast skeletal myosin heavy chain [Gadus morhua]	muscle contraction	GO
0.526637	0.000605731	EPADHA_muscleexpression	fast skeletal myosin heavy chain [Gadus morhua]	muscle myosin complex	GO
-1.34705	0.000606434	EPA_muscleexpression	RAB11a, member RAS oncogene family, like (OrthoDB)	mitochondrion	GO
-1.13574	0.000606573	EPA_liverexpression	Adapter protein CIKS	B cell apoptotic process	GO
1.44871	0.00061586	EPA_muscleexpression	Solute carrier family 27 (fatty acid transporter), member 1a (OrthoDB)	PPAR signaling pathway	KEGG
1.44871	0.00061586	EPA_muscleexpression	Solute carrier family 27 (fatty acid transporter), member 1a (OrthoDB)	very long-chain fatty acid-CoA ligase activity	GO
-2.08877	0.000628	EPADHA_liverexpression	Fibrinogen gamma chain (Ortho_H)	Complement and coagulation cascades	KEGG
-1.07317	0.000628	EPADHA_liverexpression	Serine/threonine-protein kinase Sgk1	Insulin signaling pathway	KEGG
-1.07317	0.000628	EPADHA_liverexpression	Serine/threonine-protein kinase Sgk1	Insulin signaling pathway	KEGG
-1.07317	0.000628	EPADHA_liverexpression	Serine/threonine-protein kinase Sgk1	inflammatory response	GO
-1.07317	0.000628	EPADHA_liverexpression	Serine/threonine-protein kinase Sgk1	inflammatory response	GO
-1.07317	0.000628	EPADHA_liverexpression	Serine/threonine-protein kinase Sgk1	mitochondrion	GO
-1.07317	0.000628	EPADHA_liverexpression	Serine/threonine-protein kinase Sgk1	mitochondrion	GO
-0.578105	0.000628273	EPADHA_muscleexpression	mitochondrial uncoupling protein 2-like (LOC106581201)	mitochondrion	GO
-1.11695	0.000630151	EPADHA_muscleexpression	Mesothelin-like protein	muscle cell differentiation	GO
-3.16123	0.000631	EPADHA_liverexpression	Aquaporin 1a - Ident 33	mitochondrion	GO
-0.700117	0.000637911	EPA_liverexpression	ADM2-like (LOC106609361)	angiogenesis	GO
0.444	0.000638116	DHA_musclexpression	Beta-galactosidase-1-like protein 2 (Ortho_H)	carbohydrate metabolic process	GO
-0.88034	0.000638165	EPADHA_muscleexpression	CCAAT/enhancer-binding protein delta-1	fat cell differentiation	GO
1.03691	0.000638587	EPA_liverexpression	Transcription factor SOX-9	cytoskeleton organization	GO
-1.27879	0.000644473	EPA_muscleexpression	Low density lipoprotein receptor adaptor protein 1a (OrthoDB)	cholesterol homeostasis	GO
-1.27879	0.000644473	EPA_muscleexpression	Low density lipoprotein receptor adaptor protein 1a (OrthoDB)	cholesterol metabolic process	GO
1.68162	0.0006496	EPA_muscleexpression	G1/S-specific cyclin-D1-like (LOC106562055)	fat cell differentiation	GO
1.68162	0.0006496	EPA_muscleexpression	G1/S-specific cyclin-D1-like (LOC106562055)	Jak-STAT signaling pathway	KEGG
1.68162	0.0006496	EPA_muscleexpression	G1/S-specific cyclin-D1-like (LOC106562055)	Wnt signaling pathway	KEGG
-2.6436	0.000653	EPADHA_liverexpression	ice-structuring glycoprotein-like (LOC106586850), X1	mitochondrion	GO
-2.77985	0.00066011	EPA_liverexpression	Tumor suppressor candidate 2b (OrthoDB)	inflammatory response	GO
-2.77985	0.00066011	EPA_liverexpression	Tumor suppressor candidate 2b (OrthoDB)	mitochondrion	GO
-2.77985	0.00066011	EPA_liverexpression	Tumor suppressor candidate 2b (OrthoDB)	natural killer cell differentiation	GO
1.54299	0.000660701	EPA_liverexpression	NACHT, LRR and PYD domains-containing protein 1-like (LOC106592846)	defense response to bacterium	GO
1.54299	0.000660701	EPA_liverexpression	NACHT, LRR and PYD domains-containing protein 1-like (LOC106592846)	inflammatory response	GO
1.54299	0.000660701	EPA_liverexpression	NACHT, LRR and PYD domains-containing protein 1-like (LOC106592846)	innate immune response	GO
-4.94408	0.00066653	EPA_liverexpression	3-phosphoinositide-dependent protein kinase 1 (Ortho_H)	Insulin signaling pathway	KEGG
-4.94408	0.00066653	EPA_liverexpression	3-phosphoinositide-dependent protein kinase 1 (Ortho_H)	Fc-epsilon receptor signaling pathway	GO
-4.94408	0.00066653	EPA_liverexpression	3-phosphoinositide-dependent protein kinase 1 (Ortho_H)	mTOR signaling pathway	KEGG
-4.94408	0.00066653	EPA_liverexpression	3-phosphoinositide-dependent protein kinase 1 (Ortho_H)	PPAR signaling pathway	KEGG
-4.94408	0.00066653	EPA_liverexpression	3-phosphoinositide-dependent protein kinase 1 (Ortho_H)	T cell costimulation	GO
-4.94408	0.00066653	EPA_liverexpression	3-phosphoinositide-dependent protein kinase 1 (Ortho_H)	T cell receptor signaling pathway	GO
0.774066	0.000670873	DHA_liverexpression	V-yes-1 Yamaguchi sarcoma viral oncogene homolog 1 (OrthoDB)	T cell receptor signaling pathway	KEGG
0.774066	0.000670873	DHA_liverexpression	V-yes-1 Yamaguchi sarcoma viral oncogene homolog 1 (OrthoDB)	macrophage chemotaxis	GO
0.774066	0.000670873	DHA_liverexpression	V-yes-1 Yamaguchi sarcoma viral oncogene homolog 1 (OrthoDB)	Fc epsilon RI signaling pathway	KEGG
0.774066	0.000670873	DHA_liverexpression	V-yes-1 Yamaguchi sarcoma viral oncogene homolog 1 (OrthoDB)	Fc-gamma receptor signaling pathway involved in phagocytosis	GO
0.774066	0.000670873	DHA_liverexpression	V-yes-1 Yamaguchi sarcoma viral oncogene homolog 1 (OrthoDB)	innate immune response	GO
0.774066	0.000670873	DHA_liverexpression	V-yes-1 Yamaguchi sarcoma viral oncogene homolog 1 (OrthoDB)	leukocyte migration	GO
0.774066	0.000670873	DHA_liverexpression	V-yes-1 Yamaguchi sarcoma viral oncogene homolog 1 (OrthoDB)	mitochondrion	GO
0.774066	0.000670873	DHA_liverexpression	V-yes-1 Yamaguchi sarcoma viral oncogene homolog 1 (OrthoDB)	Natural killer cell mediated cytotoxicity	KEGG
0.774066	0.000670873	DHA_liverexpression	V-yes-1 Yamaguchi sarcoma viral oncogene homolog 1 (OrthoDB)	T cell activation	GO
0.774066	0.000670873	DHA_liverexpression	V-yes-1 Yamaguchi sarcoma viral oncogene homolog 1 (OrthoDB)	T cell costimulation	GO
0.774066	0.000670873	DHA_liverexpression	V-yes-1 Yamaguchi sarcoma viral oncogene homolog 1 (OrthoDB)	T cell receptor signaling pathway	GO
3.56149	0.000674	EPADHA_liverexpression	Nuclear cap-binding protein subunit 1 (Ortho_H)	mitochondrion	GO
-1.70204	0.000679	EPADHA_liverexpression	C4b-binding protein alpha chain-like (LOC106612146), X1	Complement and coagulation cascades	KEGG
-1.70204	0.000679	EPADHA_liverexpression	C4b-binding protein alpha chain-like (LOC106612146), X1	innate immune response	GO
0.969736	0.000680106	EPA_muscleexpression	Vasohibin-1	angiogenesis	GO
-2.86706	0.000688562	EPA_liverexpression	steroid 5 alpha-reductase 3 (srd5a3), X1	Steroid hormone biosynthesis	KEGG
-2.1528	0.000689486	EPA_liverexpression	fibrinogen alpha chain-like (LOC106578169)	Complement and coagulation cascades	KEGG
-2.43211	0.000691	EPADHA_liverexpression	P21 protein (Cdc42/Rac)-activated kinase 4 (OrthoDB)	T cell receptor signaling pathway	KEGG
-2.3919	0.000698	EPADHA_liverexpression	Iron-sulfur cluster assembly 2 homolog, mitochondrial (Ortho_H)	mitochondrion	GO
0.864647	0.000698831	DHA_liverexpression	Meiosis arrest female protein 1 (Ortho_H)	peroxisome	GO
-1.12267	0.000699	EPADHA_liverexpression	Ubiquitin specific peptidase 2a (OrthoDB)	circadian regulation of gene expression	GO
-1.12267	0.000699	EPADHA_liverexpression	Ubiquitin specific peptidase 2a (OrthoDB)	circadian behavior	GO
-1.33293	0.00070112	EPA_liverexpression	Sphingomyelin phosphodiesterase 5 (OrthoDB)	Sphingolipid metabolism	KEGG
-1.60585	0.000713	EPADHA_liverexpression	RNA polymerase II elongation factor ELL (Ortho_H)	vasculogenesis	GO
-0.809827	0.000719364	EPA_muscleexpression	Carbonic anhydrase 5A, mitochondrial (Ortho_H)	mitochondrion	GO
0.8969	0.000722	EPADHA_liverexpression	Suppressor of cytokine signaling 6	B cell receptor signaling pathway	KEGG
0.8969	0.000722	EPADHA_liverexpression	Suppressor of cytokine signaling 6	Insulin signaling pathway	KEGG
0.8969	0.000722	EPADHA_liverexpression	Suppressor of cytokine signaling 6	T cell receptor signaling pathway	KEGG
0.8969	0.000722	EPADHA_liverexpression	Suppressor of cytokine signaling 6	VEGF signaling pathway	KEGG
0.8969	0.000722	EPADHA_liverexpression	Suppressor of cytokine signaling 6	insulin receptor signaling pathway	GO
0.341755	0.000729979	DHA_liverexpression	MARVEL domain-containing protein 1 (Ortho_H)	cytoskeleton	GO
-0.598865	0.000730901	DHA_musclexpression	frataxin, mitochondrial-like (LOC106570805)	mitochondrion	GO
-0.501293	0.000732	EPADHA_liverexpression	Nuclear factor, interleukin 3 regulated (OrthoDB)	circadian regulation of gene expression	GO
-0.501293	0.000732	EPADHA_liverexpression	Nuclear factor, interleukin 3 regulated (OrthoDB)	circadian rhythm	GO
-0.442794	0.000736902	DHA_musclexpression	NADH dehydrogenase [ubiquinone] 1 alpha subcomplex assembly factor 5 (Ortho_H)	mitochondrion	GO
-0.516795	0.00074	EPADHA_liverexpression	DNA damage-inducible transcript 4 protein-like (LOC106577211)	mitochondrion	GO
-0.516795	0.00074	EPADHA_liverexpression	DNA damage-inducible transcript 4 protein-like (LOC106577211)	reactive oxygen species metabolic process	GO
-2.2996	0.000746	EPADHA_liverexpression	Retinoid x receptor, beta b (OrthoDB)	Adipocytokine signaling pathway	KEGG
-2.2996	0.000746	EPADHA_liverexpression	Retinoid x receptor, beta b (OrthoDB)	PPAR signaling pathway	KEGG
-2.2996	0.000746	EPADHA_liverexpression	Retinoid x receptor, beta b (OrthoDB)	steroid hormone receptor activity	GO
-2.39359	0.000746673	EPA_liverexpression	NADH dehydrogenase [ubiquinone] 1 alpha subcomplex subunit 1-like (LOC106604444)	mitochondrion	GO
-2.82715	0.000749856	EPA_liverexpression	Tankyrase, TRF1-interacting ankyrin-related ADP-ribose polymerase (OrthoDB)	Wnt receptor signaling pathway	GO
2.70853	0.000752525	EPA_liverexpression	Zinc finger MYM-type protein 4	cytoskeleton organization	GO
-0.376717	0.000766806	DHA_musclexpression	Pleckstrin homology domain-containing family A mem	lipid transport	GO
0.361315	0.000767627	DHA_musclexpression	beta-1,3-galactosyl-O-glycosyl-glycoprotein beta-1,6-N-acetylglucosaminyltransferase 4-like (LOC106570831), X1	carbohydrate metabolic process	GO
-1.10602	0.00077	EPADHA_liverexpression	Peroxisome proliferator-activated receptor delta b (OrthoDB)	PPAR signaling pathway	KEGG
-1.10602	0.00077	EPADHA_liverexpression	Peroxisome proliferator-activated receptor delta b (OrthoDB)	Wnt signaling pathway	KEGG
-1.10602	0.00077	EPADHA_liverexpression	Peroxisome proliferator-activated receptor delta b (OrthoDB)	adipose tissue development	GO
-1.10602	0.00077	EPADHA_liverexpression	Peroxisome proliferator-activated receptor delta b (OrthoDB)	fatty acid beta-oxidation	GO
-1.10602	0.00077	EPADHA_liverexpression	Peroxisome proliferator-activated receptor delta b (OrthoDB)	steroid hormone receptor activity	GO
-1.62133	0.00077435	EPA_liverexpression	G-protein coupled receptor 182 (gp182)	Cytokine-cytokine receptor interaction	KEGG
-2.03778	0.000785	EPADHA_liverexpression	small integral membrane protein 4 (smim4)	mitochondrion	GO
-1.28016	0.000785071	EPA_muscleexpression	Microtubule-associated tumor suppressor 1 homolog A	mitochondrion	GO
-2.53181	0.000787	EPADHA_liverexpression	lipocalin 2 (lcn2), X1	lipid metabolic process	GO
0.912308	0.000794552	EPA_liverexpression	FAST kinase domain-containing protein 5	mitochondrion	GO
-2.25211	0.000794635	EPA_muscleexpression	Oxoglutarate (alpha-ketoglutarate) dehydrogenase a (lipoamide) (OrthoDB)	Citrate cycle (TCA cycle)	KEGG
-2.25211	0.000794635	EPA_muscleexpression	Oxoglutarate (alpha-ketoglutarate) dehydrogenase a (lipoamide) (OrthoDB)	mitochondrion	GO
-2.25211	0.000794635	EPA_muscleexpression	Oxoglutarate (alpha-ketoglutarate) dehydrogenase a (lipoamide) (OrthoDB)	glycolysis	GO
1.43729	0.000795241	EPA_liverexpression	Semaphorin 3fa - Ident 50	immune response	GO
1.43729	0.000795241	EPA_liverexpression	Semaphorin 3fa - Ident 50	inflammatory response	GO
-2.89437	0.000802	EPADHA_liverexpression	Golgi phosphoprotein 3-like (OrthoDB)	mitochondrion	GO
-0.715119	0.000804323	DHA_liverexpression	NADH dehydrogenase [ubiquinone] iron-sulfur protein 8, mitochondrial (Ortho_H)	mitochondrion	GO
2.57141	0.000804633	EPA_muscleexpression	Arrestin, beta 2b (OrthoDB)	Chemokine signaling pathway	KEGG
2.57141	0.000804633	EPA_muscleexpression	Arrestin, beta 2b (OrthoDB)	Chemokine signaling pathway	KEGG
2.57141	0.000804633	EPA_muscleexpression	Arrestin, beta 2b (OrthoDB)	muscle organ development	GO
2.57141	0.000804633	EPA_muscleexpression	Arrestin, beta 2b (OrthoDB)	muscle organ development	GO
1.79655	0.000806	EPADHA_liverexpression	Protein Wnt-11 (Ortho_H)	Melanogenesis	KEGG
1.79655	0.000806	EPADHA_liverexpression	Protein Wnt-11 (Ortho_H)	Wnt signaling pathway	KEGG
-1.86241	0.000809645	EPADHA_muscleexpression	Electron transfer flavoprotein subunit beta (Ortho_H)	mitochondrion	GO
0.816917	0.000810298	DHA_liverexpression	Palladin	cytoskeleton organization	GO
0.816917	0.000810298	DHA_liverexpression	Palladin	mitochondrion	GO
-0.691276	0.000811511	EPADHA_muscleexpression	Transducer of ERBB2, 1a (OrthoDB)	Wnt receptor signaling pathway	GO
1.48586	0.000820631	EPA_liverexpression	peroxisomal biogenesis factor 12 (pex12)	peroxisome	GO
-2.3756	0.000842197	EPA_liverexpression	Utrophin (Ortho_H)	cytoskeleton	GO
-2.3756	0.000842197	EPA_liverexpression	Utrophin (Ortho_H)	muscle contraction	GO
-2.3756	0.000842197	EPA_liverexpression	Utrophin (Ortho_H)	muscle organ development	GO
-0.621188	0.000846782	EPA_muscleexpression	circadian associated repressor of transcription (ciart)	circadian regulation of gene expression	GO
-2.72262	0.000857235	EPA_liverexpression	Tissue specific transplantation antigen P35B (OrthoDB)	leukocyte cell-cell adhesion	GO
-0.536928	0.000859	EPADHA_liverexpression	growth arrest and DNA damage-inducible protein GADD45 beta-like (LOC106573930)	p53 signaling pathway	KEGG
-0.679398	0.000864717	EPA_liverexpression	Nuclear receptor subfamily 1, group D, member 2a (OrthoDB)	circadian regulation of gene expression	GO
-0.496985	0.000873383	DHA_liverexpression	protein C19orf12 homolog (LOC106562011), X1	mitochondrion	GO
-0.497796	0.000873433	DHA_liverexpression	metalloprotease C21orf57 (cu057)	mitochondrion	GO
-0.581076	0.00087349	EPA_liverexpression	Guanine nucleotide binding protein (G protein) (OrthoDB)	Chemokine signaling pathway	KEGG
-0.581076	0.00087349	EPA_liverexpression	Guanine nucleotide binding protein (G protein) (OrthoDB)	Leukocyte transendothelial migration	KEGG
-0.581076	0.00087349	EPA_liverexpression	Guanine nucleotide binding protein (G protein) (OrthoDB)	Melanogenesis	KEGG
2.23061	0.000875321	EPADHA_muscleexpression	Low-density lipoprotein receptor-related protein 4 (Ortho_H)	Wnt receptor signaling pathway	GO
2.23061	0.000875321	EPADHA_muscleexpression	Low-density lipoprotein receptor-related protein 4 (Ortho_H)	Wnt receptor signaling pathway	GO
2.23061	0.000875321	EPADHA_muscleexpression	Low-density lipoprotein receptor-related protein 4 (Ortho_H)	Wnt signaling pathway	KEGG
2.23061	0.000875321	EPADHA_muscleexpression	Low-density lipoprotein receptor-related protein 4 (Ortho_H)	Wnt signaling pathway	KEGG
-0.901489	0.000877851	EPA_muscleexpression	Actin, alpha 1a, skeletal muscle (OrthoDB)	cytoskeleton	GO
-0.378269	0.000878975	DHA_musclexpression	growth arrest-specific protein 6-like (LOC106574718)	Complement and coagulation cascades	KEGG
-0.378269	0.000878975	DHA_musclexpression	growth arrest-specific protein 6-like (LOC106574718)	leukocyte migration	GO
1.80179	0.000883116	EPA_liverexpression	Twinkle protein, mitochondrial (Ortho_H)	mitochondrion	GO
-1.97858	0.000885406	EPA_muscleexpression	Succinate dehydrogenase [ubiquinone] iron-sulfur subunit, mitochondrial (Ortho_H)	mitochondrion	GO
-1.97858	0.000885406	EPA_muscleexpression	Succinate dehydrogenase [ubiquinone] iron-sulfur subunit, mitochondrial (Ortho_H)	Citrate cycle (TCA cycle)	KEGG
-0.912781	0.000888	EPADHA_liverexpression	Insulin receptor substrate 2 (Ortho_H)	Adipocytokine signaling pathway	KEGG
-0.912781	0.000888	EPADHA_liverexpression	Insulin receptor substrate 2 (Ortho_H)	Insulin signaling pathway	KEGG
-0.912781	0.000888	EPADHA_liverexpression	Insulin receptor substrate 2 (Ortho_H)	insulin receptor binding	GO
-0.912781	0.000888	EPADHA_liverexpression	Insulin receptor substrate 2 (Ortho_H)	insulin receptor signaling pathway	GO
-0.912781	0.000888	EPADHA_liverexpression	Insulin receptor substrate 2 (Ortho_H)	lipid homeostasis	GO
-0.754468	0.000888868	EPA_liverexpression	Solute carrier family 27 (fatty acid transporter), member 2a (OrthoDB)	very long-chain fatty acid-CoA ligase activity	GO
-0.754468	0.000888868	EPA_liverexpression	Solute carrier family 27 (fatty acid transporter), member 2a (OrthoDB)	PPAR signaling pathway	KEGG
-1.14704	0.000889	EPADHA_liverexpression	mitochondrial fission regulator 1-like (LOC106579534)	mitochondrion	GO
2.32668	0.000895169	EPADHA_muscleexpression	Calcium channel, voltage-dependent, beta 3a (OrthoDB)	muscle contraction	GO
-0.239827	0.000904655	EPA_muscleexpression	L-serine dehydratase/L-threonine deaminase	mitochondrion	GO
-0.239827	0.000904655	EPA_muscleexpression	L-serine dehydratase/L-threonine deaminase	gluconeogenesis	GO
-0.686948	0.000908753	EPA_muscleexpression	Chemokine (C-X-C motif) receptor 7b	C-X-C chemokine receptor activity	GO
-0.686948	0.000908753	EPA_muscleexpression	Chemokine (C-X-C motif) receptor 7b	Cytokine-cytokine receptor interaction	KEGG
-0.686948	0.000908753	EPA_muscleexpression	Chemokine (C-X-C motif) receptor 7b	angiogenesis	GO
-1.13984	0.00091463	EPA_muscleexpression	NF-kappa-B inhibitor alpha-like (LOC106601178)	Adipocytokine signaling pathway	KEGG
-1.13984	0.00091463	EPA_muscleexpression	NF-kappa-B inhibitor alpha-like (LOC106601178)	B cell receptor signaling pathway	KEGG
-1.13984	0.00091463	EPA_muscleexpression	NF-kappa-B inhibitor alpha-like (LOC106601178)	Chemokine signaling pathway	KEGG
-1.13984	0.00091463	EPA_muscleexpression	NF-kappa-B inhibitor alpha-like (LOC106601178)	Fc-epsilon receptor signaling pathway	GO
-1.13984	0.00091463	EPA_muscleexpression	NF-kappa-B inhibitor alpha-like (LOC106601178)	T cell receptor signaling pathway	KEGG
-1.13984	0.00091463	EPA_muscleexpression	NF-kappa-B inhibitor alpha-like (LOC106601178)	T cell receptor signaling pathway	GO
-1.13984	0.00091463	EPA_muscleexpression	NF-kappa-B inhibitor alpha-like (LOC106601178)	Toll-like receptor signaling pathway	KEGG
2.09676	0.000915501	EPADHA_muscleexpression	vesicle transport protein SEC20-like (LOC106603874)	mitochondrion	GO
0.63612	0.000922862	DHA_musclexpression	Transforming growth factor, beta receptor 1 a (OrthoDB)	Cytokine-cytokine receptor interaction	KEGG
-1.25128	0.000923481	EPA_liverexpression	UDP-Gal:betaGlcNAc beta 1,4- galactosyltransferase, polypeptide 6 (OrthoDB)	carbohydrate metabolic process	GO
-1.25128	0.000923481	EPA_liverexpression	UDP-Gal:betaGlcNAc beta 1,4- galactosyltransferase, polypeptide 6 (OrthoDB)	Sphingolipid metabolism	KEGG
-1.70235	0.000927645	EPADHA_muscleexpression	Lipase, hormone-sensitive a (OrthoDB)	cholesterol metabolic process	GO
-1.70235	0.000927645	EPADHA_muscleexpression	Lipase, hormone-sensitive a (OrthoDB)	lipid catabolic process	GO
2.37553	0.00092856	EPA_muscleexpression	Sarcoglycan, delta (dystrophin-associated glycoprotein) (OrthoDB)	cytoskeleton	GO
2.37553	0.00092856	EPA_muscleexpression	Sarcoglycan, delta (dystrophin-associated glycoprotein) (OrthoDB)	muscle organ development	GO
-2.17459	0.000936515	EPA_liverexpression	Cytochrome c oxidase subunit VIb polypeptide 2 (OrthoDB)	cytochrome-c oxidase activity	GO
-2.17459	0.000936515	EPA_liverexpression	Cytochrome c oxidase subunit VIb polypeptide 2 (OrthoDB)	mitochondrion	GO
-0.928905	0.000940733	EPA_liverexpression	Serine/threonine-protein kinase Sgk1	Insulin signaling pathway	KEGG
-0.928905	0.000940733	EPA_liverexpression	Serine/threonine-protein kinase Sgk1	inflammatory response	GO
-0.928905	0.000940733	EPA_liverexpression	Serine/threonine-protein kinase Sgk1	mitochondrion	GO
0.672902	0.0009419	DHA_liverexpression	BCL6 co-repressor (OrthoDB)	mitochondrion	GO
-0.494802	0.000942151	DHA_musclexpression	Eukaryotic translation initiation factor 4E family member 1c (OrthoDB)	Insulin signaling pathway	KEGG
-0.494802	0.000942151	DHA_musclexpression	Eukaryotic translation initiation factor 4E family member 1c (OrthoDB)	mTOR signaling pathway	KEGG
-2.02042	0.000944665	EPA_muscleexpression	Zinc finger, RAN-binding domain containing 1b (OrthoDB)	cytoskeleton organization	GO
-2.02042	0.000944665	EPA_muscleexpression	Zinc finger, RAN-binding domain containing 1b (OrthoDB)	Wnt receptor signaling pathway	GO
-1.36242	0.000950153	EPA_muscleexpression	Pyruvate dehydrogenase E1 component subunit beta, mitochondrial (Ortho_H)	mitochondrion	GO
-1.36242	0.000950153	EPA_muscleexpression	Pyruvate dehydrogenase E1 component subunit beta, mitochondrial (Ortho_H)	Citrate cycle (TCA cycle)	KEGG
-1.36242	0.000950153	EPA_muscleexpression	Pyruvate dehydrogenase E1 component subunit beta, mitochondrial (Ortho_H)	Glycolysis / Gluconeogenesis	KEGG
-1.36242	0.000950153	EPA_muscleexpression	Pyruvate dehydrogenase E1 component subunit beta, mitochondrial (Ortho_H)	Pyruvate metabolism	KEGG
-0.608819	0.000955376	EPA_liverexpression	Potassium inwardly-rectifying channel, subfamily J, member 8 (OrthoDB)	defense response to virus	GO
-0.608819	0.000955376	EPA_liverexpression	Potassium inwardly-rectifying channel, subfamily J, member 8 (OrthoDB)	mitochondrion	GO
-0.491715	0.000967656	DHA_liverexpression	ATP synthase subunit O, mitochondrial-like (LOC106604209), X1	mitochondrion	GO
0.740962	0.000969577	EPA_muscleexpression	P21 (CDKN1A)-activated kinase 2b (OrthoDB)	T cell receptor signaling pathway	KEGG
-2.17377	0.00097	EPADHA_liverexpression	Patatin-like phospholipase domain-containing protein 5 (Ortho_H)	Retinol metabolism	KEGG
-2.17377	0.00097	EPADHA_liverexpression	Patatin-like phospholipase domain-containing protein 5 (Ortho_H)	Retinol metabolism	KEGG
-2.17377	0.00097	EPADHA_liverexpression	Patatin-like phospholipase domain-containing protein 5 (Ortho_H)	lipid catabolic process	GO
-2.17377	0.00097	EPADHA_liverexpression	Patatin-like phospholipase domain-containing protein 5 (Ortho_H)	lipid catabolic process	GO
-2.17377	0.00097	EPADHA_liverexpression	Patatin-like phospholipase domain-containing protein 5 (Ortho_H)	lipid metabolic process	GO
-2.17377	0.00097	EPADHA_liverexpression	Patatin-like phospholipase domain-containing protein 5 (Ortho_H)	lipid metabolic process	GO
2.97473	0.000973575	EPADHA_muscleexpression	Protein disulfide-isomerase A4 (Ortho_H)	cell redox homeostasis	GO
-0.60641	0.000977728	DHA_liverexpression	Phosphatidylinositol-specific phospholipase C X domain-containing protein 1 (plcx1)	lipid metabolic process	GO
-0.795838	0.000980509	EPADHA_muscleexpression	Sphingosine-1-phosphate receptor 2 (OrthoDB)	angiogenesis	GO
-0.795838	0.000980509	EPADHA_muscleexpression	Sphingosine-1-phosphate receptor 2 (OrthoDB)	leukocyte chemotaxis	GO
1.01443	0.000988	EPADHA_liverexpression	FAST kinase domain-containing protein 5	mitochondrion	GO
-2.69475	0.000989	EPADHA_liverexpression	selenoprotein W, 1 (sepw1), X1	antioxidant activity	GO
-2.45739	0.00099	EPADHA_liverexpression	UbiA prenyltransferase domain-containing protein 1	antioxidant activity	GO
-2.45739	0.00099	EPADHA_liverexpression	UbiA prenyltransferase domain-containing protein 1	mitochondrion	GO
1.6704	0.00100048	EPA_muscleexpression	Asparagine synthetase [glutamine-hydrolyzing] (Ortho_H)	liver development	GO
-1.14088	0.00100903	EPA_liverexpression	UDP glucuronosyltransferase 5 family polypeptide g1 - Ident 99	Drug metabolism - cytochrome P450	KEGG
-1.14088	0.00100903	EPA_liverexpression	UDP glucuronosyltransferase 5 family polypeptide g1 - Ident 99	Drug metabolism - other enzymes	KEGG
-1.14088	0.00100903	EPA_liverexpression	UDP glucuronosyltransferase 5 family polypeptide g1 - Ident 99	Metabolism of xenobiotics by cytochrome P450	KEGG
-1.14088	0.00100903	EPA_liverexpression	UDP glucuronosyltransferase 5 family polypeptide g1 - Ident 99	Retinol metabolism	KEGG
-1.14088	0.00100903	EPA_liverexpression	UDP glucuronosyltransferase 5 family polypeptide g1 - Ident 99	Steroid hormone biosynthesis	KEGG
0.606951	0.00101707	EPA_muscleexpression	baculoviral IAP repeat containing 5 (birc5)	angiogenesis	GO
-1.54329	0.00102	EPADHA_liverexpression	mitochondrial glutamate carrier 1-like (LOC106566040)	mitochondrion	GO
-2.13234	0.00102	EPADHA_liverexpression	RNA polymerase II elongation factor ELL (Ortho_H)	vasculogenesis	GO
2.50778	0.00102778	EPADHA_muscleexpression	Thromboxane-A synthase (Ortho_H)	Arachidonic acid metabolism	KEGG
-0.717247	0.00103495	DHA_liverexpression	Cytochrome c oxidase subunit IV isoform 2 (OrthoDB)	cytochrome-c oxidase activity	GO
-0.717247	0.00103495	DHA_liverexpression	Cytochrome c oxidase subunit IV isoform 2 (OrthoDB)	mitochondrion	GO
0.655065	0.00103949	DHA_musclexpression	Abhydrolase domain containing 10b (OrthoDB)	mitochondrion	GO
-3.04797	0.00105	EPADHA_liverexpression	Ribosomal protein S6 kinase b, polypeptide 1a (OrthoDB)	TGF-beta signaling pathway	KEGG
-3.04797	0.00105	EPADHA_liverexpression	Ribosomal protein S6 kinase b, polypeptide 1a (OrthoDB)	Insulin signaling pathway	KEGG
-3.04797	0.00105	EPADHA_liverexpression	Ribosomal protein S6 kinase b, polypeptide 1a (OrthoDB)	mitochondrion	GO
2.64371	0.00105272	EPADHA_muscleexpression	Isopentenyl-diphosphate Delta-isomerase 1 (Ortho_H)	cholesterol biosynthetic process	GO
2.64371	0.00105272	EPADHA_muscleexpression	Isopentenyl-diphosphate Delta-isomerase 1 (Ortho_H)	peroxisome	GO
2.64371	0.00105272	EPADHA_muscleexpression	Isopentenyl-diphosphate Delta-isomerase 1 (Ortho_H)	Terpenoid backbone biosynthesis	KEGG
-1.46047	0.00105337	EPA_liverexpression	Nicotinamide nucleotide transhydrogenase (OrthoDB)	cell redox homeostasis	GO
-1.95399	0.00105683	EPA_liverexpression	Phosphatidylinositol-4-phosphate 5-kinase, type I, alpha, a (OrthoDB)	Fc gamma R-mediated phagocytosis	KEGG
-2.41067	0.00106	EPADHA_liverexpression	fibrinogen alpha chain-like (LOC106578169)	Complement and coagulation cascades	KEGG
0.727238	0.00106	EPADHA_liverexpression	Growth arrest and DNA-damage-inducible, beta b (OrthoDB)	p53 signaling pathway	KEGG
-0.990181	0.00106614	EPA_muscleexpression	Mesothelin-like protein	muscle cell differentiation	GO
-2.47246	0.00106873	EPA_liverexpression	Complement component 4	angiogenesis	GO
-2.47246	0.00106873	EPA_liverexpression	Complement component 4	complement activation_ classical pathway	GO
-2.47246	0.00106873	EPA_liverexpression	Complement component 4	Complement and coagulation cascades	KEGG
-2.47246	0.00106873	EPA_liverexpression	Complement component 4	innate immune response	GO
-0.381368	0.00107138	DHA_liverexpression	NADH dehydrogenase 1 beta subcomplex subunit 6 (ndub6)	mitochondrion	GO
-1.24657	0.00107601	EPADHA_muscleexpression	Transducer of ERBB2, 1a (OrthoDB)	Wnt receptor signaling pathway	GO
-3.64162	0.00108	EPADHA_liverexpression	Fumarate hydratase, mitochondrial (Ortho_H)	mitochondrion	GO
1.06882	0.00109	EPADHA_liverexpression	Sestrin-1	p53 signaling pathway	KEGG
1.06882	0.00109	EPADHA_liverexpression	Sestrin-1	reactive oxygen species metabolic process	GO
0.763974	0.0010983	DHA_liverexpression	Sp2 transcription factor (OrthoDB)	immune response	GO
-1.47004	0.00109881	EPADHA_muscleexpression	Pyruvate dehydrogenase E1 component subunit beta, mitochondrial (Ortho_H)	mitochondrion	GO
-1.47004	0.00109881	EPADHA_muscleexpression	Pyruvate dehydrogenase E1 component subunit beta, mitochondrial (Ortho_H)	Citrate cycle (TCA cycle)	KEGG
-1.47004	0.00109881	EPADHA_muscleexpression	Pyruvate dehydrogenase E1 component subunit beta, mitochondrial (Ortho_H)	Glycolysis / Gluconeogenesis	KEGG
-1.47004	0.00109881	EPADHA_muscleexpression	Pyruvate dehydrogenase E1 component subunit beta, mitochondrial (Ortho_H)	Pyruvate metabolism	KEGG
-0.823576	0.00111072	EPA_muscleexpression	Transcription factor SOX-17	angiogenesis	GO
-0.823576	0.00111072	EPA_muscleexpression	Transcription factor SOX-17	Wnt signaling pathway	KEGG
0.250991	0.00111572	DHA_musclexpression	Endothelial lipase (Ortho_H)	lipid metabolic process	GO
-2.59411	0.00112	EPADHA_liverexpression	asialoglycoprotein receptor 1-like (LOC106611039)	innate immune response	GO
-1.44249	0.00113447	EPA_liverexpression	C4b-binding protein alpha chain-like (LOC106612146), X1	angiogenesis	GO
-1.44249	0.00113447	EPA_liverexpression	C4b-binding protein alpha chain-like (LOC106612146), X1	complement activation_ classical pathway	GO
-1.44249	0.00113447	EPA_liverexpression	C4b-binding protein alpha chain-like (LOC106612146), X1	Complement and coagulation cascades	KEGG
-1.44249	0.00113447	EPA_liverexpression	C4b-binding protein alpha chain-like (LOC106612146), X1	innate immune response	GO
-1.21254	0.00114	EPADHA_liverexpression	5-beta-cholestane-3-alpha,7-alpha-diol 12-alpha-hydroxylase (LOC106599887)	PPAR signaling pathway	KEGG
-1.21254	0.00114	EPADHA_liverexpression	5-beta-cholestane-3-alpha,7-alpha-diol 12-alpha-hydroxylase (LOC106599887)	Primary bile acid biosynthesis	KEGG
-1.21254	0.00114	EPADHA_liverexpression	5-beta-cholestane-3-alpha,7-alpha-diol 12-alpha-hydroxylase (LOC106599887)	bile acid biosynthetic process	GO
-1.21254	0.00114	EPADHA_liverexpression	5-beta-cholestane-3-alpha,7-alpha-diol 12-alpha-hydroxylase (LOC106599887)	monooxygenase activity	GO
-1.21254	0.00114	EPADHA_liverexpression	5-beta-cholestane-3-alpha,7-alpha-diol 12-alpha-hydroxylase (LOC106599887)	sterol metabolic process	GO
-0.910066	0.00114061	DHA_liverexpression	Dihydrolipoyl dehydrogenase, mitochondrial (Ortho_H)	cell redox homeostasis	GO
-0.910066	0.00114061	DHA_liverexpression	Dihydrolipoyl dehydrogenase, mitochondrial (Ortho_H)	mitochondrion	GO
0.228112	0.00114111	DHA_liverexpression	Mitogen-activated protein kinase 12b (OrthoDB)	Fc epsilon RI signaling pathway	KEGG
0.228112	0.00114111	DHA_liverexpression	Mitogen-activated protein kinase 12b (OrthoDB)	Leukocyte transendothelial migration	KEGG
0.228112	0.00114111	DHA_liverexpression	Mitogen-activated protein kinase 12b (OrthoDB)	mitochondrion	GO
0.228112	0.00114111	DHA_liverexpression	Mitogen-activated protein kinase 12b (OrthoDB)	muscle organ development	GO
0.228112	0.00114111	DHA_liverexpression	Mitogen-activated protein kinase 12b (OrthoDB)	T cell receptor signaling pathway	KEGG
0.228112	0.00114111	DHA_liverexpression	Mitogen-activated protein kinase 12b (OrthoDB)	Toll-like receptor signaling pathway	KEGG
0.228112	0.00114111	DHA_liverexpression	Mitogen-activated protein kinase 12b (OrthoDB)	VEGF signaling pathway	KEGG
0.306183	0.0011425	DHA_liverexpression	Integrin alpha-X	leukocyte migration	GO
-1.54844	0.00114495	EPA_muscleexpression	cytochrome b-c1 complex subunit 1, mitochondrial-like (LOC106565806)	mitochondrion	GO
3.31434	0.00114654	EPA_muscleexpression	glutathione S-transferase P-like (LOC106611535), X1	Metabolism of xenobiotics by cytochrome P450	KEGG
3.31434	0.00114654	EPA_muscleexpression	glutathione S-transferase P-like (LOC106611535), X1	mitochondrion	GO
3.31434	0.00114654	EPA_muscleexpression	glutathione S-transferase P-like (LOC106611535), X1	Drug metabolism - cytochrome P450	KEGG
3.31434	0.00114654	EPA_muscleexpression	glutathione S-transferase P-like (LOC106611535), X1	xenobiotic metabolic process	GO
3.02844	0.00115083	EPA_muscleexpression	Mitofusin 1	mitochondrion	GO
-0.815462	0.00115616	EPADHA_muscleexpression	Heat shock cognate 70 (OrthoDB)	Antigen processing and presentation	KEGG
-0.815462	0.00115616	EPADHA_muscleexpression	Heat shock cognate 70 (OrthoDB)	mitochondrion	GO
-1.0973	0.00115977	EPA_muscleexpression	26S proteasome non-ATPase regulatory subunit 14 (psde)	NIK/NF-kappaB cascade	GO
-1.0973	0.00115977	EPA_muscleexpression	26S proteasome non-ATPase regulatory subunit 14 (psde)	Fc-epsilon receptor signaling pathway	GO
-1.0973	0.00115977	EPA_muscleexpression	26S proteasome non-ATPase regulatory subunit 14 (psde)	T cell receptor signaling pathway	GO
1.60097	0.00116	EPADHA_liverexpression	Semaphorin 3fa - Ident 50	inflammatory response	GO
1.17045	0.00116834	EPA_liverexpression	venom phosphodiesterase 1-like (LOC106588363)	immune response	GO
1.17045	0.00116834	EPA_liverexpression	venom phosphodiesterase 1-like (LOC106588363)	Pantothenate and CoA biosynthesis	KEGG
-0.619509	0.00117028	DHA_liverexpression	Translocase of inner mitochondrial membrane 17 homolog A (yeast) (OrthoDB)	mitochondrion	GO
-1.60527	0.00117325	EPA_liverexpression	lipid phosphate phosphohydrolase 1-like (LOC106585174)	Ether lipid metabolism	KEGG
-1.60527	0.00117325	EPA_liverexpression	lipid phosphate phosphohydrolase 1-like (LOC106585174)	Fc gamma R-mediated phagocytosis	KEGG
-1.60527	0.00117325	EPA_liverexpression	lipid phosphate phosphohydrolase 1-like (LOC106585174)	Glycerolipid metabolism	KEGG
-1.60527	0.00117325	EPA_liverexpression	lipid phosphate phosphohydrolase 1-like (LOC106585174)	Glycerophospholipid metabolism	KEGG
-1.60527	0.00117325	EPA_liverexpression	lipid phosphate phosphohydrolase 1-like (LOC106585174)	lipid metabolic process	GO
-1.60527	0.00117325	EPA_liverexpression	lipid phosphate phosphohydrolase 1-like (LOC106585174)	Sphingolipid metabolism	KEGG
-2.00188	0.00117326	EPA_liverexpression	Iron-sulfur cluster assembly 2 homolog, mitochondrial (Ortho_H)	mitochondrion	GO
2.00474	0.00117367	EPA_muscleexpression	Low-density lipoprotein receptor-related protein 4 (Ortho_H)	Wnt receptor signaling pathway	GO
2.00474	0.00117367	EPA_muscleexpression	Low-density lipoprotein receptor-related protein 4 (Ortho_H)	Wnt receptor signaling pathway	GO
2.00474	0.00117367	EPA_muscleexpression	Low-density lipoprotein receptor-related protein 4 (Ortho_H)	Wnt signaling pathway	KEGG
2.00474	0.00117367	EPA_muscleexpression	Low-density lipoprotein receptor-related protein 4 (Ortho_H)	Wnt signaling pathway	KEGG
-0.860705	0.00119036	DHA_liverexpression	Protein O-mannosyl-transferase 1 (Ortho_H)	carbohydrate metabolic process	GO
-0.959705	0.00119121	EPA_liverexpression	BAG family molecular chaperone regulator 4-like (LOC106580575)	triglyceride biosynthetic process	GO
-0.959705	0.00119121	EPA_liverexpression	BAG family molecular chaperone regulator 4-like (LOC106585173)	triglyceride biosynthetic process	GO
-1.751	0.00120406	EPA_liverexpression	glutathione S-transferase A2-like (LOC106612563)	Drug metabolism - cytochrome P450	KEGG
-1.751	0.00120406	EPA_liverexpression	glutathione S-transferase A2-like (LOC106612563)	Metabolism of xenobiotics by cytochrome P450	KEGG
0.716581	0.0012041	EPA_liverexpression	Lecithin retinol acyltransferase (lrat)	Retinol metabolism	KEGG
-0.749356	0.0012055	EPA_liverexpression	Hyaluronoglucosaminidase 6 (OrthoDB)	carbohydrate metabolic process	GO
-2.27786	0.00121066	EPA_muscleexpression	Ankyrin repeat and KH domain-containing protein 1 (Ortho_H)	innate immune response	GO
0.705397	0.00121675	DHA_musclexpression	Beta-centractin (Ortho_H)	cytoskeleton	GO
0.947586	0.00121881	EPA_muscleexpression	mitochondrial dicarboxylate carrier-like (LOC106606247), X1	mitochondrion	GO
2.23577	0.00121962	EPADHA_muscleexpression	Cofilin-2 (Ortho_H)	Fc gamma R-mediated phagocytosis	KEGG
-2.10006	0.00122	EPADHA_liverexpression	cytochrome b-c1 complex subunit 8-like (LOC106604229), X1	mitochondrion	GO
1.06484	0.00122446	EPA_liverexpression	Apelin receptor b (OrthoDB)	Terpenoid backbone biosynthesis	KEGG
-0.376107	0.00122527	DHA_liverexpression	Cytochrome b-c1 complex subunit 2, mitochondrial (Ortho_H)	mitochondrion	GO
-0.559716	0.00122528	DHA_musclexpression	DNA-directed RNA polymerase III subunit RPC10 (Ortho_H)	innate immune response	GO
-0.559716	0.00122528	DHA_musclexpression	DNA-directed RNA polymerase III subunit RPC10 (Ortho_H)	defense response to virus	GO
1.92954	0.00122774	EPA_muscleexpression	Sp2 transcription factor (OrthoDB)	immune response	GO
-0.44197	0.00123	EPA_liverexpression	DNA damage-inducible transcript 4 protein-like (LOC106577211)	mitochondrion	GO
-0.44197	0.00123	EPA_liverexpression	DNA damage-inducible transcript 4 protein-like (LOC106577211)	reactive oxygen species metabolic process	GO
-0.389904	0.00123651	EPADHA_muscleexpression	DNA damage-inducible transcript 4 protein-like (LOC106592479)	reactive oxygen species metabolic process	GO
-0.389904	0.00123651	EPADHA_muscleexpression	DNA damage-inducible transcript 4 protein-like (LOC106592479)	mitochondrion	GO
1.43901	0.001239	EPADHA_muscleexpression	G1/S-specific cyclin-D1 (LOC106587137)	fat cell differentiation	GO
1.43901	0.001239	EPADHA_muscleexpression	G1/S-specific cyclin-D1 (LOC106587137)	Jak-STAT signaling pathway	KEGG
1.43901	0.001239	EPADHA_muscleexpression	G1/S-specific cyclin-D1 (LOC106587137)	Wnt signaling pathway	KEGG
0.260625	0.00123994	DHA_liverexpression	Glutaminase b (OrthoDB)	mitochondrion	GO
1.77895	0.00124	EPADHA_liverexpression	RAS guanyl releasing protein 3 (calcium and DAG-regulated) (OrthoDB)	T cell receptor signaling pathway	KEGG
1.81785	0.00124709	EPADHA_muscleexpression	ORM1-like protein 2	ceramide metabolic process	GO
0.940957	0.0012498	EPA_liverexpression	Sestrin-1	reactive oxygen species metabolic process	GO
-1.76116	0.00125042	EPA_liverexpression	Major facilitator superfamily domain-containing protein 3 (Ortho_H)	Glycosphingolipid biosynthesis - ganglioseries	KEGG
-1.1544	0.00125839	EPA_liverexpression	DNA damage-inducible transcript 4-like protein (LOC106612111), X1	mitochondrion	GO
-1.1544	0.00125839	EPA_liverexpression	DNA damage-inducible transcript 4-like protein (LOC106612111), X1	reactive oxygen species metabolic process	GO
-0.721401	0.00127028	EPA_muscleexpression	Sphingosine-1-phosphate receptor 2 (OrthoDB)	angiogenesis	GO
-0.721401	0.00127028	EPA_muscleexpression	Sphingosine-1-phosphate receptor 2 (OrthoDB)	leukocyte chemotaxis	GO
-1.20268	0.00127029	EPADHA_muscleexpression	Nuclear receptor subfamily 1, group D, member 2a (OrthoDB)	PPAR signaling pathway	KEGG
-1.20268	0.00127029	EPADHA_muscleexpression	Nuclear receptor subfamily 1, group D, member 2a (OrthoDB)	Wnt signaling pathway	KEGG
-1.17957	0.00127374	EPA_muscleexpression	3-oxo-5-alpha-steroid 4-dehydrogenase 2 (s5a2)	steroid biosynthetic process	GO
-1.17957	0.00127374	EPA_muscleexpression	3-oxo-5-alpha-steroid 4-dehydrogenase 2 (s5a2)	Steroid hormone biosynthesis	KEGG
-1.17957	0.00127374	EPA_muscleexpression	3-oxo-5-alpha-steroid 4-dehydrogenase 2 (s5a2)	steroid metabolic process	GO
-1.17957	0.00127374	EPA_muscleexpression	3-oxo-5-alpha-steroid 4-dehydrogenase 2-like (LOC106564819), X1	steroid biosynthetic process	GO
-1.17957	0.00127374	EPA_muscleexpression	3-oxo-5-alpha-steroid 4-dehydrogenase 2-like (LOC106564819), X1	Steroid hormone biosynthesis	KEGG
-1.17957	0.00127374	EPA_muscleexpression	3-oxo-5-alpha-steroid 4-dehydrogenase 2-like (LOC106564819), X1	steroid metabolic process	GO
-2.84377	0.00128114	EPA_liverexpression	Non-specific lipid-transfer protein	steroid biosynthetic process	GO
-2.84377	0.00128114	EPA_liverexpression	Non-specific lipid-transfer protein	peroxisome	GO
-2.84377	0.00128114	EPA_liverexpression	Non-specific lipid-transfer protein	bile acid biosynthetic process	GO
-2.84377	0.00128114	EPA_liverexpression	Non-specific lipid-transfer protein	mitochondrion	GO
-2.84377	0.00128114	EPA_liverexpression	Non-specific lipid-transfer protein	PPAR signaling pathway	KEGG
-2.84377	0.00128114	EPA_liverexpression	Non-specific lipid-transfer protein	Primary bile acid biosynthesis	KEGG
-2.84377	0.00128114	EPA_liverexpression	Non-specific lipid-transfer protein	sterol transporter activity	GO
1.98217	0.00129	EPADHA_liverexpression	Twinkle protein, mitochondrial (Ortho_H)	mitochondrion	GO
-1.78737	0.00129134	EPA_liverexpression	ST3 beta-galactoside alpha-2,3-sialyltransferase 3 (st3gal3), X1	Glycosphingolipid biosynthesis - lactoseries	KEGG
-0.49369	0.00129468	EPA_liverexpression	Ski-like protein	lymphocyte homeostasis	GO
2.02966	0.00130787	EPADHA_muscleexpression	Discs, large (Drosophila) homolog 1 (OrthoDB)	T cell receptor signaling pathway	KEGG
1.6867	0.00131295	EPADHA_muscleexpression	protein disulfide-isomerase A3-like (LOC106580339)	cell redox homeostasis	GO
-1.62028	0.00131475	EPA_muscleexpression	nitrilase 1 (nit1)	mitochondrion	GO
-0.650851	0.00131799	EPA_muscleexpression	CCAAT/enhancer-binding protein delta-1	fat cell differentiation	GO
-0.907681	0.00132	EPADHA_liverexpression	Jun C	circadian rhythm	GO
-0.907681	0.00132	EPADHA_liverexpression	Jun C	B cell receptor signaling pathway	KEGG
-0.907681	0.00132	EPADHA_liverexpression	Jun C	T cell receptor signaling pathway	KEGG
-0.907681	0.00132	EPADHA_liverexpression	Jun C	Wnt signaling pathway	KEGG
-3.36339	0.00132318	EPADHA_muscleexpression	Catenin (cadherin-associated protein), beta 1 (OrthoDB)	liver development	GO
-0.597634	0.00132371	DHA_liverexpression	Dihydrolipoamide S-succinyltransferase (OrthoDB)	mitochondrion	GO
2.70594	0.00133	EPADHA_liverexpression	WD repeat-containing protein 81 (Ortho_H)	mitochondrion	GO
-0.502964	0.00133698	EPA_muscleexpression	mitochondrial uncoupling protein 2-like (LOC106581201)	mitochondrion	GO
-1.15883	0.0013444	EPA_liverexpression	Ephrin A1b (OrthoDB)	angiogenesis	GO
1.02558	0.00134836	EPA_muscleexpression	Myosin, heavy chain b (OrthoDB)	muscle contraction	GO
1.02558	0.00134836	EPA_muscleexpression	Myosin, heavy chain b (OrthoDB)	muscle myosin complex	GO
1.2814	0.00135005	EPA_muscleexpression	mitochondrial dicarboxylate carrier-like (LOC106601953), X1	mitochondrion	GO
-0.979111	0.00135188	EPA_liverexpression	Sphingosine 1-phosphate receptor 1	angiogenesis	GO
-0.979111	0.00135188	EPA_liverexpression	Sphingosine 1-phosphate receptor 1	leukocyte chemotaxis	GO
-0.536768	0.0013527	DHA_musclexpression	Growth arrest and DNA-damage-inducible proteins-interacting protein 1 (g45ip)	mitochondrion	GO
1.69564	0.00135989	EPADHA_muscleexpression	Methylenetetrahydrofolate dehydrogenase (NADP+ dependent) 2-like (OrthoDB)	mitochondrion	GO
-2.25486	0.00136	EPADHA_liverexpression	lysosomal acid lipase/cholesteryl ester hydrolase-like (LOC106578958), X1	inflammatory response	GO
-2.25486	0.00136	EPADHA_liverexpression	lysosomal acid lipase/cholesteryl ester hydrolase-like (LOC106578958), X1	lipid catabolic process	GO
-0.837249	0.00136031	EPA_muscleexpression	Heat shock cognate 70 (OrthoDB)	mitochondrion	GO
-0.837249	0.00136031	EPA_muscleexpression	Heat shock cognate 70 (OrthoDB)	mitochondrion	GO
-0.837249	0.00136031	EPA_muscleexpression	Heat shock cognate 70 (OrthoDB)	Antigen processing and presentation	KEGG
-0.837249	0.00136031	EPA_muscleexpression	Heat shock cognate 70 (OrthoDB)	Antigen processing and presentation	KEGG
-1.09866	0.00136487	EPA_muscleexpression	Nuclear receptor subfamily 1, group D, member 2a (OrthoDB)	PPAR signaling pathway	KEGG
-1.09866	0.00136487	EPA_muscleexpression	Nuclear receptor subfamily 1, group D, member 2a (OrthoDB)	Wnt signaling pathway	KEGG
1.45334	0.00136667	EPADHA_muscleexpression	Beta-galactosidase-1-like protein 2 (Ortho_H)	carbohydrate metabolic process	GO
-0.918736	0.00136903	EPADHA_muscleexpression	Heat shock cognate 70 (OrthoDB)	Antigen processing and presentation	KEGG
-0.918736	0.00136903	EPADHA_muscleexpression	Heat shock cognate 70 (OrthoDB)	Antigen processing and presentation	KEGG
-0.918736	0.00136903	EPADHA_muscleexpression	Heat shock cognate 70 (OrthoDB)	mitochondrion	GO
-0.918736	0.00136903	EPADHA_muscleexpression	Heat shock cognate 70 (OrthoDB)	mitochondrion	GO
-0.983957	0.00137	EPADHA_liverexpression	cAMP-responsive element modulator	Melanogenesis	KEGG
-1.92764	0.00137	EPADHA_liverexpression	glutathione S-transferase A2-like (LOC106612563)	Glutathione metabolism	KEGG
1.08071	0.00137396	EPA_liverexpression	Zinc finger protein PLAGL2 (Ortho_H)	lipid metabolic process	GO
0.455319	0.00137944	EPA_muscleexpression	fast skeletal myosin heavy chain [Gadus morhua]	muscle contraction	GO
0.455319	0.00137944	EPA_muscleexpression	fast skeletal myosin heavy chain [Gadus morhua]	muscle myosin complex	GO
-1.83495	0.00137987	EPA_muscleexpression	S-adenosylmethionine mitochondrial carrier protein (Ortho_H)	mitochondrion	GO
0.520101	0.00137993	DHA_musclexpression	Ubiquitin carboxyl-terminal hydrolase 34	Wnt receptor signaling pathway	GO
0.520101	0.00137993	DHA_musclexpression	Ubiquitin carboxyl-terminal hydrolase 34	Wnt receptor signaling pathway	GO
-0.419862	0.00138	EPADHA_liverexpression	diablo homolog, mitochondrial-like (LOC106581203)	mitochondrion	GO
0.930087	0.00138173	DHA_musclexpression	Mitofusin 1	mitochondrion	GO
-2.92633	0.00138317	EPA_liverexpression	Arsenic (+3 oxidation state) methyltransferase (OrthoDB)	mitochondrion	GO
-2.92633	0.00138317	EPA_liverexpression	Arsenic (+3 oxidation state) methyltransferase (OrthoDB)	mitochondrion	GO
2.05981	0.00138663	EPA_liverexpression	Histone-lysine N-methyltransferase SUV420H1 (Ortho_H)	muscle organ development	GO
-1.40526	0.00139	EPADHA_liverexpression	Phosphoethanolamine/phosphocholine phosphatase (Ortho_H)	Glycerophospholipid metabolism	KEGG
-0.719083	0.00139005	EPA_muscleexpression	fast skeletal myosin heavy chain [Gadus morhua]	muscle contraction	GO
-0.719083	0.00139005	EPA_muscleexpression	fast skeletal myosin heavy chain [Gadus morhua]	muscle myosin complex	GO
0.746289	0.00139673	DHA_liverexpression	Rho GTPase-activating protein 21	cytoskeleton	GO
0.273948	0.00139739	DHA_musclexpression	tumor necrosis factor ligand superfamily member 12-like (LOC106577651)	cytokine activity	GO
0.273948	0.00139739	DHA_musclexpression	tumor necrosis factor ligand superfamily member 12-like (LOC106577651)	Cytokine-cytokine receptor interaction	KEGG
0.273948	0.00139739	DHA_musclexpression	tumor necrosis factor ligand superfamily member 12-like (LOC106577651)	immune response	GO
0.863856	0.00140506	EPA_liverexpression	Integrin beta	Leukocyte transendothelial migration	KEGG
-0.417024	0.00141796	EPA_liverexpression	Serine/threonine-protein kinase Sgk1	Insulin signaling pathway	KEGG
-0.417024	0.00141796	EPA_liverexpression	Serine/threonine-protein kinase Sgk1	inflammatory response	GO
-0.875551	0.00143315	DHA_musclexpression	mitochondrial translational initiation factor 2 (mtif2)	mitochondrion	GO
2.36718	0.00144213	EPA_muscleexpression	Isopentenyl-diphosphate Delta-isomerase 1 (Ortho_H)	cholesterol biosynthetic process	GO
2.36718	0.00144213	EPA_muscleexpression	Isopentenyl-diphosphate Delta-isomerase 1 (Ortho_H)	peroxisome	GO
2.36718	0.00144213	EPA_muscleexpression	Isopentenyl-diphosphate Delta-isomerase 1 (Ortho_H)	Terpenoid backbone biosynthesis	KEGG
2.31436	0.00144835	EPA_muscleexpression	Acetylcholine receptor subunit delta (Ortho_H)	muscle contraction	GO
2.05197	0.0014515	EPADHA_muscleexpression	Eukaryotic translation initiation factor 4E family member 2 related sequence 1 (OrthoDB)	Insulin signaling pathway	KEGG
2.05197	0.0014515	EPADHA_muscleexpression	Eukaryotic translation initiation factor 4E family member 2 related sequence 1 (OrthoDB)	mTOR signaling pathway	KEGG
-0.768061	0.00145735	EPADHA_muscleexpression	4F2 cell-surface antigen heavy chain-like (LOC106603161)	carbohydrate metabolic process	GO
1.30659	0.00146053	EPA_muscleexpression	Acetoacetyl-CoA synthetase (Ortho_H)	adipose tissue development	GO
1.30659	0.00146053	EPA_muscleexpression	Acetoacetyl-CoA synthetase (Ortho_H)	Glycolysis / Gluconeogenesis	KEGG
1.30659	0.00146053	EPA_muscleexpression	Acetoacetyl-CoA synthetase (Ortho_H)	lipid metabolic process	GO
1.30659	0.00146053	EPA_muscleexpression	Acetoacetyl-CoA synthetase (Ortho_H)	liver development	GO
1.30659	0.00146053	EPA_muscleexpression	Acetoacetyl-CoA synthetase (Ortho_H)	Pyruvate metabolism	KEGG
-0.3831	0.00146222	EPA_liverexpression	Gap junction protein	muscle contraction	GO
-0.972733	0.00147931	EPA_muscleexpression	Slingshot homolog 1b (Drosophila) (OrthoDB)	cytoskeleton	GO
-0.960495	0.00147961	EPA_muscleexpression	Cbp/p300-interacting transactivator 2 (cite2)	muscle cell differentiation	GO
-2.23386	0.00148	EPADHA_liverexpression	Myosin, light chain 9b, regulatory (OrthoDB)	muscle contraction	GO
2.19768	0.00148	EPADHA_liverexpression	Nuclear factor of activated T-cells 5, tonicity-responsive (OrthoDB)	Wnt signaling pathway	KEGG
2.19768	0.00148	EPADHA_liverexpression	Nuclear factor of activated T-cells 5, tonicity-responsive (OrthoDB)	B cell receptor signaling pathway	KEGG
2.19768	0.00148	EPADHA_liverexpression	Nuclear factor of activated T-cells 5, tonicity-responsive (OrthoDB)	T cell receptor signaling pathway	KEGG
2.19768	0.00148	EPADHA_liverexpression	Nuclear factor of activated T-cells 5, tonicity-responsive (OrthoDB)	VEGF signaling pathway	KEGG
-0.651672	0.00148	EPADHA_liverexpression	Serine/threonine-protein kinase Sgk1	Insulin signaling pathway	KEGG
-0.651672	0.00148	EPADHA_liverexpression	Serine/threonine-protein kinase Sgk1	inflammatory response	GO
-1.18913	0.00148107	EPA_liverexpression	Glucosamine 6-phosphate N-acetyltransferase (Ortho_H)	liver development	GO
-0.663376	0.00148152	DHA_liverexpression	Regulatory factor X-associated protein (Ortho_H)	Antigen processing and presentation	KEGG
-0.218629	0.00148929	DHA_liverexpression	Patatin-like phospholipase domain-containing protein 5 (Ortho_H)	lipid catabolic process	GO
-0.218629	0.00148929	DHA_liverexpression	Patatin-like phospholipase domain-containing protein 5 (Ortho_H)	lipid homeostasis	GO
-0.218629	0.00148929	DHA_liverexpression	Patatin-like phospholipase domain-containing protein 5 (Ortho_H)	lipid metabolic process	GO
-0.218629	0.00148929	DHA_liverexpression	Patatin-like phospholipase domain-containing protein 5 (Ortho_H)	lipid particle	GO
-0.218629	0.00148929	DHA_liverexpression	Patatin-like phospholipase domain-containing protein 5 (Ortho_H)	liver development	GO
-0.218629	0.00148929	DHA_liverexpression	Patatin-like phospholipase domain-containing protein 5 (Ortho_H)	Retinol metabolism	KEGG
-0.218629	0.00148929	DHA_liverexpression	Patatin-like phospholipase domain-containing protein 5 (Ortho_H)	triglyceride catabolic process	GO
-1.32635	0.00149031	EPA_liverexpression	mitochondrial glutamate carrier 1-like (LOC106566040)	mitochondrion	GO
-0.529956	0.00149215	DHA_musclexpression	mitochondrial ribosomal protein S31 (mrps31)	mitochondrion	GO
-0.800813	0.00149412	EPA_muscleexpression	Actin, alpha 1a, skeletal muscle (OrthoDB)	cytoskeleton	GO
2.23787	0.00149542	EPA_muscleexpression	Thromboxane-A synthase (Ortho_H)	Arachidonic acid metabolism	KEGG
1.05892	0.00149558	EPADHA_muscleexpression	Dihydropyrimidinase (Ortho_H)	Drug metabolism - other enzymes	KEGG
1.05892	0.00149558	EPADHA_muscleexpression	Dihydropyrimidinase (Ortho_H)	Pantothenate and CoA biosynthesis	KEGG
-1.81772	0.00150101	EPA_liverexpression	Histone-lysine N-methyltransferase	stem cell maintenance	GO
-2.04789	0.00150278	EPA_liverexpression	asialoglycoprotein receptor 1-like (LOC106611039)	defense response to bacterium	GO
-2.04789	0.00150278	EPA_liverexpression	asialoglycoprotein receptor 1-like (LOC106611039)	innate immune response	GO
2.30529	0.00150685	EPA_muscleexpression	Mitochondrial calcium uniporter regulator 1 (Ortho_H)	mitochondrion	GO
-1.90128	0.00150916	EPA_liverexpression	Inactive phospholipase C-like protein 1	lipid catabolic process	GO
-1.90128	0.00150916	EPA_liverexpression	Inactive phospholipase C-like protein 1	lipid metabolic process	GO
-2.4076	0.00151324	EPA_liverexpression	Solute carrier family 25 (mitochondrial carrier; adenine nucleotide translocator), member 6 (OrthoDB)	mitochondrion	GO
-3.03695	0.00152021	EPADHA_muscleexpression	Fermitin family homolog 2 (Drosophila) (OrthoDB)	angiogenesis	GO
-3.03695	0.00152021	EPADHA_muscleexpression	Fermitin family homolog 2 (Drosophila) (OrthoDB)	Wnt receptor signaling pathway	GO
-3.03695	0.00152021	EPADHA_muscleexpression	Fermitin family homolog 2 (Drosophila) (OrthoDB)	lipid binding	GO
-2.34438	0.00152293	EPA_liverexpression	claudin-10-like (LOC106612348), X1	Leukocyte transendothelial migration	KEGG
-1.63121	0.00152314	EPA_liverexpression	complement C3-like (LOC106564830)	complement activation	GO
-1.63121	0.00152314	EPA_liverexpression	complement C3-like (LOC106564830)	inflammatory response	GO
-1.62819	0.00152334	EPA_muscleexpression	Electron transfer flavoprotein subunit beta (Ortho_H)	mitochondrion	GO
1.89206	0.00152932	EPA_liverexpression	GON-4-like protein (LOC106588326), X1	B cell differentiation	GO
-3.34157	0.0015356	EPA_liverexpression	calcium-binding and coiled-coil domain-containing protein 2-like (LOC106579308)	cytoskeleton	GO
1.70306	0.00154056	EPADHA_muscleexpression	Serine palmitoyltransferase 1	ceramide biosynthetic process	GO
1.70306	0.00154056	EPADHA_muscleexpression	Serine palmitoyltransferase 1	Sphingolipid metabolism	KEGG
-0.301184	0.00154566	DHA_liverexpression	mid1-interacting protein 1-B-like (LOC106574646)	lipid metabolic process	GO
-0.61435	0.00155465	DHA_musclexpression	Propionyl-CoA carboxylase beta chain, mitochondrial (Ortho_H)	mitochondrion	GO
1.3391	0.00156	EPADHA_liverexpression	Natural killer cell receptor 2B4	innate immune response	GO
-2.02418	0.00156051	EPA_liverexpression	Epidermal growth factor receptor a (OrthoDB)	circadian rhythm	GO
-2.02418	0.00156051	EPA_liverexpression	Epidermal growth factor receptor a (OrthoDB)	Cytokine-cytokine receptor interaction	KEGG
-1.0464	0.00159425	DHA_liverexpression	Protein sel-1 homolog 1 (Ortho_H)	triglyceride metabolic process	GO
-0.463794	0.00159542	DHA_liverexpression	diablo homolog, mitochondrial-like (LOC106603345)	mitochondrion	GO
1.07981	0.00159667	EPA_liverexpression	peroxisomal biogenesis factor 11 alpha (pex11a)	brown fat cell differentiation	GO
-2.87656	0.00160141	EPA_liverexpression	Protein BRICK1 (Ortho_H)	cytoskeleton	GO
-2.87656	0.00160141	EPA_liverexpression	Protein BRICK1 (Ortho_H)	Fc-gamma receptor signaling pathway involved in phagocytosis	GO
1.6355	0.00160163	EPA_muscleexpression	ORM1-like protein 2	ceramide metabolic process	GO
-1.67062	0.00160369	EPADHA_muscleexpression	ADP-ribosylation factor-like 15 (arl15), X1	mitochondrion	GO
-3.12276	0.00161	EPADHA_liverexpression	CDGSH iron-sulfur domain-containing protein 1-like (LOC106589936), X1	mitochondrion	GO
-0.568182	0.00161171	EPADHA_muscleexpression	JunD-1	circadian rhythm	GO
-2.69126	0.00161494	EPA_liverexpression	Adenylyl cyclase-associated protein	cytoskeleton organization	GO
-3.13841	0.00162	EPADHA_liverexpression	ATPase, H+ transporting, lysosomal, V0 subunit c, b (OrthoDB)	insulin receptor signaling pathway	GO
-0.944951	0.00163	EPADHA_liverexpression	Period homolog 2 (Drosophila) (OrthoDB)	Circadian rhythm - mammal	KEGG
-0.944951	0.00163	EPADHA_liverexpression	Period homolog 2 (Drosophila) (OrthoDB)	circadian regulation of gene expression	GO
-0.944951	0.00163	EPADHA_liverexpression	Period homolog 2 (Drosophila) (OrthoDB)	circadian rhythm	GO
0.363812	0.00163729	DHA_musclexpression	Myosin, heavy chain b (OrthoDB)	muscle contraction	GO
0.363812	0.00163729	DHA_musclexpression	Myosin, heavy chain b (OrthoDB)	muscle myosin complex	GO
-0.653141	0.00164297	DHA_liverexpression	cytochrome c oxidase subunit 6A1, mitochondrial-like (LOC106585487)	cytochrome-c oxidase activity	GO
-2.67978	0.00165	EPADHA_liverexpression	Glutaryl-CoA dehydrogenase, mitochondrial (Ortho_H)	Fatty acid metabolism	KEGG
-2.67978	0.00165	EPADHA_liverexpression	Glutaryl-CoA dehydrogenase, mitochondrial (Ortho_H)	lipid homeostasis	GO
-2.67978	0.00165	EPADHA_liverexpression	Glutaryl-CoA dehydrogenase, mitochondrial (Ortho_H)	mitochondrion	GO
-1.18023	0.00165344	EPADHA_muscleexpression	NF-kappa-B inhibitor alpha-like (LOC106601178)	Adipocytokine signaling pathway	KEGG
-1.18023	0.00165344	EPADHA_muscleexpression	NF-kappa-B inhibitor alpha-like (LOC106601178)	B cell receptor signaling pathway	KEGG
-1.18023	0.00165344	EPADHA_muscleexpression	NF-kappa-B inhibitor alpha-like (LOC106601178)	Chemokine signaling pathway	KEGG
-1.18023	0.00165344	EPADHA_muscleexpression	NF-kappa-B inhibitor alpha-like (LOC106601178)	Fc-epsilon receptor signaling pathway	GO
-1.18023	0.00165344	EPADHA_muscleexpression	NF-kappa-B inhibitor alpha-like (LOC106601178)	T cell receptor signaling pathway	KEGG
-1.18023	0.00165344	EPADHA_muscleexpression	NF-kappa-B inhibitor alpha-like (LOC106601178)	Toll-like receptor signaling pathway	KEGG
-3.04524	0.00166	EPADHA_liverexpression	Alpha-ketoglutarate-dependent dioxygenase alkB hom	mitochondrion	GO
-0.755361	0.00166916	EPA_muscleexpression	CCAAT/enhancer-binding protein delta-1	fat cell differentiation	GO
-1.75779	0.00167	EPADHA_liverexpression	BCL2/adenovirus E1B 19 kDa protein-interacting protein 3-like (LOC106614017)	mitochondrion	GO
-1.75779	0.00167	EPADHA_liverexpression	BCL2/adenovirus E1B 19 kDa protein-interacting protein 3-like (LOC106614017)	reactive oxygen species metabolic process	GO
-0.539856	0.00167	EPADHA_liverexpression	Growth arrest and DNA-damage-inducible, beta b (OrthoDB)	p53 signaling pathway	KEGG
-1.39363	0.00167669	EPA_liverexpression	chemokine-like receptor 1 (LOC106580387)	Complement and coagulation cascades	KEGG
-1.39363	0.00167669	EPA_liverexpression	chemokine-like receptor 1 (LOC106580387)	immune response	GO
-3.48585	0.00168	EPADHA_liverexpression	Adiponectin receptor 1a (OrthoDB)	Adipocytokine signaling pathway	KEGG
-1.30128	0.00168	EPADHA_liverexpression	Apolipoprotein Eb [Apo-Eb]	cholesterol biosynthetic process	GO
-1.30128	0.00168	EPADHA_liverexpression	Apolipoprotein Eb [Apo-Eb]	cholesterol efflux	GO
-1.30128	0.00168	EPADHA_liverexpression	Apolipoprotein Eb [Apo-Eb]	cholesterol homeostasis	GO
-1.30128	0.00168	EPADHA_liverexpression	Apolipoprotein Eb [Apo-Eb]	lipid binding	GO
-1.30128	0.00168	EPADHA_liverexpression	Apolipoprotein Eb [Apo-Eb]	triglyceride catabolic process	GO
-2.36752	0.00168	EPADHA_liverexpression	MICOS complex subunit MIC10-like (LOC106566851)	mitochondrion	GO
-2.31495	0.00171082	EPA_liverexpression	Glutamic pyruvate transaminase (alanine aminotransferase) 2 (OrthoDB)	mitochondrion	GO
-0.571759	0.00171664	DHA_musclexpression	NADH dehydrogenase [ubiquinone] 1 alpha subcomplex	mitochondrion	GO
-0.500801	0.00171868	DHA_liverexpression	Choline/ethanolaminephosphotransferase 1 (Ortho_H)	Glycerophospholipid metabolism	KEGG
-2.34145	0.00172	EPADHA_liverexpression	CI046 protein (ci046)	inflammatory response	GO
-2.34145	0.00172	EPADHA_liverexpression	CI046 protein (ci046)	mitochondrion	GO
1.78082	0.00172235	EPA_muscleexpression	Zinc finger CCCH domain-containing protein 15 (Ortho_H)	cytokine-mediated signaling pathway	GO
-2.87262	0.00173309	EPA_liverexpression	Programmed cell death 10b (OrthoDB)	angiogenesis	GO
-1.69652	0.00173567	EPA_muscleexpression	Phospholipase C, delta 1b (OrthoDB)	lipid catabolic process	GO
-1.69652	0.00173567	EPA_muscleexpression	Phospholipase C, delta 1b (OrthoDB)	lipid metabolic process	GO
0.399731	0.00173581	DHA_liverexpression	Nuclear factor of activated T-cells 5, tonicity-responsive (OrthoDB)	B cell receptor signaling pathway	KEGG
0.399731	0.00173581	DHA_liverexpression	Nuclear factor of activated T-cells 5, tonicity-responsive (OrthoDB)	Natural killer cell mediated cytotoxicity	KEGG
0.399731	0.00173581	DHA_liverexpression	Nuclear factor of activated T-cells 5, tonicity-responsive (OrthoDB)	T cell receptor signaling pathway	KEGG
0.399731	0.00173581	DHA_liverexpression	Nuclear factor of activated T-cells 5, tonicity-responsive (OrthoDB)	VEGF signaling pathway	KEGG
0.399731	0.00173581	DHA_liverexpression	Nuclear factor of activated T-cells 5, tonicity-responsive (OrthoDB)	Wnt signaling pathway	KEGG
3.5024	0.00174524	EPADHA_muscleexpression	glutathione S-transferase P-like (LOC106611535), X1	Drug metabolism - cytochrome P450	KEGG
1.77919	0.00174721	EPA_muscleexpression	uncharacterized LOC106602677 (LOC106602677), X1	cytokine activity	GO
-1.48802	0.00174883	EPA_muscleexpression	BCL6 co-repressor (OrthoDB)	mitochondrion	GO
-1.10474	0.00175041	DHA_liverexpression	Cullin 1b (OrthoDB)	Circadian rhythm - mammal	KEGG
-1.10474	0.00175041	DHA_liverexpression	Cullin 1b (OrthoDB)	Wnt signaling pathway	KEGG
-0.680384	0.00175067	DHA_liverexpression	DnaJ homolog subfamily C member 7 (Ortho_H)	cytoskeleton	GO
-4.33713	0.00176	EPADHA_liverexpression	Conserved helix-loop-helix ubiquitous kinase (OrthoDB)	Adipocytokine signaling pathway	KEGG
-4.33713	0.00176	EPADHA_liverexpression	Conserved helix-loop-helix ubiquitous kinase (OrthoDB)	B cell receptor signaling pathway	KEGG
-4.33713	0.00176	EPADHA_liverexpression	Conserved helix-loop-helix ubiquitous kinase (OrthoDB)	Insulin signaling pathway	KEGG
-4.33713	0.00176	EPADHA_liverexpression	Conserved helix-loop-helix ubiquitous kinase (OrthoDB)	T cell receptor signaling pathway	KEGG
-4.33713	0.00176	EPADHA_liverexpression	Conserved helix-loop-helix ubiquitous kinase (OrthoDB)	inflammatory response	GO
-4.33713	0.00176	EPADHA_liverexpression	Conserved helix-loop-helix ubiquitous kinase (OrthoDB)	innate immune response	GO
0.827672	0.00177	EPADHA_liverexpression	5-aminolevulinate synthase, nonspecific, mitochondrial-like (LOC106566749), X2	mitochondrion	GO
0.407442	0.00177981	EPADHA_muscleexpression	fast skeletal myosin heavy chain [Gadus morhua]	muscle contraction	GO
0.407442	0.00177981	EPADHA_muscleexpression	fast skeletal myosin heavy chain [Gadus morhua]	muscle myosin complex	GO
-0.770039	0.00178	EPADHA_liverexpression	Leiomodin-1	muscle contraction	GO
0.754498	0.00178426	EPA_liverexpression	Sterol regulatory element-binding protein cleavage	cholesterol metabolic process	GO
0.754498	0.00178426	EPA_liverexpression	Sterol regulatory element-binding protein cleavage	lipid metabolic process	GO
-0.786028	0.00178789	EPADHA_muscleexpression	Transducer of ERBB2, 1a (OrthoDB)	Wnt receptor signaling pathway	GO
-1.85285	0.00178833	EPADHA_muscleexpression	phosphopantothenoylcysteine decarboxylase (ppcdc)	Pantothenate and CoA biosynthesis	KEGG
1.22103	0.00179	EPADHA_liverexpression	damage-specific DNA binding protein 2, 48kDa (ddb2)	p53 signaling pathway	KEGG
1.48424	0.0018	EPADHA_liverexpression	Semaphorin-4C (Ortho_H)	muscle cell differentiation	GO
0.477731	0.00180038	DHA_musclexpression	protein disulfide-isomerase A3-like (LOC106580339)	cell redox homeostasis	GO
0.43661	0.00180633	DHA_musclexpression	Calcium channel, voltage-dependent, L type, alpha 1C subunit (OrthoDB)	muscle contraction	GO
-2.86843	0.00181	EPADHA_liverexpression	Pyruvate dehydrogenase (lipoamide) alpha 1b (OrthoDB)	mitochondrion	GO
1.3047	0.00181	EPADHA_liverexpression	Rho family GTPase 1 like (OrthoDB)	TGF-beta signaling pathway	KEGG
1.3047	0.00181	EPADHA_liverexpression	Rho family GTPase 1 like (OrthoDB)	Wnt signaling pathway	KEGG
-0.63939	0.00183	EPADHA_liverexpression	Potassium inwardly-rectifying channel, subfamily J, member 8 (OrthoDB)	mitochondrion	GO
-0.535205	0.00183555	DHA_liverexpression	DNA-(apurinic or apyrimidinic site) lyase 2	mitochondrion	GO
2.63704	0.00184039	EPADHA_muscleexpression	catechol O-methyltransferase-like (LOC106566505), X1	Steroid hormone biosynthesis	KEGG
2.63704	0.00184039	EPADHA_muscleexpression	catechol O-methyltransferase-like (LOC106566505), X1	mitochondrion	GO
1.95063	0.00184492	EPA_liverexpression	Dynamin 1b (OrthoDB)	Fc gamma R-mediated phagocytosis	KEGG
-2.69031	0.00185	EPADHA_liverexpression	CMP-N-acetylneuraminate-beta-galactosamide-alpha-2, 3-sialyltransferase 4-like (LOC106612963), X4	mitochondrion	GO
-0.764073	0.00185084	EPADHA_muscleexpression	cAMP-responsive element modulator	Antigen processing and presentation	KEGG
-0.764073	0.00185084	EPADHA_muscleexpression	cAMP-responsive element modulator	Melanogenesis	KEGG
2.62249	0.00185856	EPADHA_muscleexpression	Arrestin, beta 2b (OrthoDB)	Chemokine signaling pathway	KEGG
2.62249	0.00185856	EPADHA_muscleexpression	Arrestin, beta 2b (OrthoDB)	Chemokine signaling pathway	KEGG
2.62249	0.00185856	EPADHA_muscleexpression	Arrestin, beta 2b (OrthoDB)	muscle organ development	GO
2.62249	0.00185856	EPADHA_muscleexpression	Arrestin, beta 2b (OrthoDB)	muscle organ development	GO
-0.972803	0.00186081	EPADHA_muscleexpression	Phosphofructokinase, muscle a (OrthoDB)	glycolysis	GO
-0.972803	0.00186081	EPADHA_muscleexpression	Phosphofructokinase, muscle a (OrthoDB)	Glycolysis / Gluconeogenesis	KEGG
-0.972803	0.00186081	EPADHA_muscleexpression	Phosphofructokinase, muscle a (OrthoDB)	Pentose phosphate pathway	KEGG
1.17841	0.00186465	EPADHA_muscleexpression	glutathione S-transferase P (LOC100136484)	Drug metabolism - cytochrome P450	KEGG
1.17841	0.00186465	EPADHA_muscleexpression	glutathione S-transferase P (LOC100136484)	Metabolism of xenobiotics by cytochrome P450	KEGG
1.17841	0.00186465	EPADHA_muscleexpression	glutathione S-transferase P (LOC100136484)	xenobiotic metabolic process	GO
1.17841	0.00186465	EPADHA_muscleexpression	glutathione S-transferase P (LOC100136484)	mitochondrion	GO
-2.38035	0.00187	EPADHA_liverexpression	antizyme inhibitor 1-like (LOC106570790), X1	Glutathione metabolism	KEGG
-3.29083	0.00188007	EPA_muscleexpression	Clathrin, heavy polypeptide a (Hc) (OrthoDB)	melanosome	GO
0.321441	0.00188708	DHA_liverexpression	Protein prune homolog	Cytokine-cytokine receptor interaction	KEGG
0.321441	0.00188708	DHA_liverexpression	Protein prune homolog	Jak-STAT signaling pathway	KEGG
1.30892	0.00189737	EPA_liverexpression	Terminal uridylyltransferase 7	stem cell maintenance	GO
1.1832	0.0019	EPADHA_liverexpression	Zinc finger protein PLAGL2 (Ortho_H)	lipid metabolic process	GO
-1.99464	0.00190579	EPA_liverexpression	Alpha-2-antiplasmin	Complement and coagulation cascades	KEGG
-2.42393	0.00192	EPADHA_liverexpression	Carboxylesterase	xenobiotic metabolic process	GO
-2.42393	0.00192	EPADHA_liverexpression	Carboxylesterase 5A	xenobiotic metabolic process	GO
-0.574907	0.00192155	EPA_liverexpression	Eukaryotic translation initiation factor 4E-1A-binding protein (4ebp)	Insulin signaling pathway	KEGG
-0.574907	0.00192155	EPA_liverexpression	Eukaryotic translation initiation factor 4E-1A-binding protein (4ebp)	mTOR signaling pathway	KEGG
-0.954606	0.00192591	EPA_liverexpression	Nuclear receptor subfamily 1, group D, member 2a (OrthoDB)	PPAR signaling pathway	KEGG
-0.954606	0.00192591	EPA_liverexpression	Nuclear receptor subfamily 1, group D, member 2a (OrthoDB)	Wnt signaling pathway	KEGG
2.9038	0.00192767	EPA_muscleexpression	Calcium channel, voltage-dependent, beta 3a (OrthoDB)	muscle contraction	GO
1.79464	0.00192825	EPA_muscleexpression	CD59 glycoprotein-like (LOC106587124), X1	Complement and coagulation cascades	KEGG
0.372729	0.00192851	DHA_liverexpression	Semaphorin 3fa - Ident 50	immune response	GO
0.372729	0.00192851	DHA_liverexpression	Semaphorin 3fa - Ident 50	inflammatory response	GO
-0.689989	0.00193168	EPA_muscleexpression	4F2 cell-surface antigen heavy chain-like (LOC106603161)	carbohydrate metabolic process	GO
-0.497179	0.00193792	EPA_muscleexpression	fibroblast growth factor 1 (LOC106603858)	angiogenesis	GO
-3.05009	0.00193874	EPA_liverexpression	Fumarate hydratase, mitochondrial (Ortho_H)	Citrate cycle (TCA cycle)	KEGG
-3.05009	0.00193874	EPA_liverexpression	Fumarate hydratase, mitochondrial (Ortho_H)	mitochondrion	GO
-3.27563	0.00193881	EPA_muscleexpression	Clathrin, heavy polypeptide a (Hc) (OrthoDB)	melanosome	GO
2.0087	0.00194019	EPADHA_muscleexpression	Endoplasmic reticulum resident protein 44 (Ortho_H)	cell redox homeostasis	GO
-0.484014	0.00194831	EPADHA_muscleexpression	Ubiquitin specific peptidase 2a (OrthoDB)	circadian regulation of gene expression	GO
-0.484014	0.00194831	EPADHA_muscleexpression	Ubiquitin specific peptidase 2a (OrthoDB)	circadian behavior	GO
-0.484014	0.00194831	EPADHA_muscleexpression	Ubiquitin specific peptidase 2a (OrthoDB)	cyclin binding	GO
-0.484014	0.00194831	EPADHA_muscleexpression	Ubiquitin specific peptidase 2a (OrthoDB)	muscle organ development	GO
-0.349824	0.0019558	EPA_muscleexpression	connective tissue growth factor (ctgf)	Fatty acid metabolism	KEGG
2.72045	0.00196374	EPA_muscleexpression	Cullin 5b (OrthoDB)	Wnt signaling pathway	KEGG
2.72045	0.00196374	EPA_muscleexpression	Cullin 5b (OrthoDB)	Circadian rhythm - mammal	KEGG
-2.36569	0.00197121	EPA_muscleexpression	Potassium channel tetramerisation domain containing 10 (OrthoDB)	immune response	GO
-0.675259	0.0019729	DHA_liverexpression	Isocitrate dehydrogenase 3 (NAD+) alpha	carbohydrate metabolic process	GO
-0.675259	0.0019729	DHA_liverexpression	Isocitrate dehydrogenase 3 (NAD+) alpha	Citrate cycle (TCA cycle)	KEGG
-0.675259	0.0019729	DHA_liverexpression	Isocitrate dehydrogenase 3 (NAD+) alpha	mitochondrion	GO
0.637558	0.00198332	DHA_liverexpression	Dual-specificity tyrosine-(Y)-phosphorylation regulated kinase 1A, b (OrthoDB)	circadian rhythm	GO
2.90694	0.00198427	EPA_muscleexpression	LIM-domain binding factor 1a (OrthoDB)	Wnt receptor signaling pathway	GO
2.44858	0.00198432	EPA_muscleexpression	Aflatoxin B1 aldehyde reductase member 2 (Ortho_H)	mitochondrion	GO
-0.827136	0.00198441	EPA_muscleexpression	nucleoporin seh1-like (LOC106594672)	defense response to Gram-positive bacterium	GO
-0.518478	0.00198896	EPA_muscleexpression	Transducer of ERBB2, 1a (OrthoDB)	Wnt receptor signaling pathway	GO
1.8032	0.00198903	EPA_muscleexpression	vesicle transport protein SEC20-like (LOC106603874)	mitochondrion	GO
-1.41624	0.00199161	EPA_muscleexpression	Serine proteinase inhibitor	melanosome	GO
-0.376888	0.00199164	EPADHA_muscleexpression	connective tissue growth factor (ctgf)	Fatty acid metabolism	KEGG
-1.10982	0.00199302	EPADHA_muscleexpression	Apoptosis-stimulating of p53 protein 1	mitochondrion	GO
0.617954	0.00199386	DHA_musclexpression	Acyl-CoA synthetase short-chain family member 2 (OrthoDB)	lipid biosynthetic process	GO
0.617954	0.00199386	DHA_musclexpression	Acyl-CoA synthetase short-chain family member 2 (OrthoDB)	Pyruvate metabolism	KEGG
0.617954	0.00199386	DHA_musclexpression	Acyl-CoA synthetase short-chain family member 2 (OrthoDB)	Glycolysis / Gluconeogenesis	KEGG
-0.715855	0.00199477	EPA_muscleexpression	Transducer of ERBB2, 1a (OrthoDB)	Wnt receptor signaling pathway	GO
1.74719	0.00199692	EPA_liverexpression	P2Y purinoceptor 1 (p2ry1)	mitochondrion	GO
-0.967349	0.00200246	EPA_muscleexpression	Connexin 39.9 (OrthoDB)	mitochondrion	GO
-0.967349	0.00200246	EPA_muscleexpression	Connexin 39.9 (OrthoDB)	muscle contraction	GO
-2.09996	0.00200629	EPA_liverexpression	lipocalin 2 (lcn2), X1	lipid metabolic process	GO
-2.43331	0.00201	EPADHA_liverexpression	fatty acid-binding protein, heart-like (LOC106570598)	PPAR signaling pathway	KEGG
-2.43331	0.00201	EPADHA_liverexpression	fatty acid-binding protein, heart-like (LOC106570598)	lipid binding	GO
-1.42613	0.00201926	EPA_muscleexpression	BolA-like protein 1 (Ortho_H)	mitochondrion	GO
-1.43213	0.00202	EPADHA_liverexpression	C type lectin receptor B (LOC100136447), X1	innate immune response	GO
-1.26147	0.00202	EPADHA_liverexpression	Phosphatidylinositol 4-kinase type 2 beta (OrthoDB)	mitochondrion	GO
0.458475	0.00202959	DHA_liverexpression	Phosphatidylinositol 3,4,5-trisphosphate 5-phospha	T cell receptor signaling pathway	GO
0.458475	0.00202959	DHA_liverexpression	Phosphatidylinositol 3,4,5-trisphosphate 5-phospha	B cell receptor signaling pathway	KEGG
0.458475	0.00202959	DHA_liverexpression	Phosphatidylinositol 3,4,5-trisphosphate 5-phospha	cytoskeleton	GO
0.458475	0.00202959	DHA_liverexpression	Phosphatidylinositol 3,4,5-trisphosphate 5-phospha	Fc epsilon RI signaling pathway	KEGG
0.458475	0.00202959	DHA_liverexpression	Phosphatidylinositol 3,4,5-trisphosphate 5-phospha	Fc gamma R-mediated phagocytosis	KEGG
0.458475	0.00202959	DHA_liverexpression	Phosphatidylinositol 3,4,5-trisphosphate 5-phospha	Insulin signaling pathway	KEGG
0.458475	0.00202959	DHA_liverexpression	Phosphatidylinositol 3,4,5-trisphosphate 5-phospha	leukocyte migration	GO
-0.777855	0.00203	EPADHA_liverexpression	Patatin-like phospholipase domain-containing protein 5 (Ortho_H)	Retinol metabolism	KEGG
-0.777855	0.00203	EPADHA_liverexpression	Patatin-like phospholipase domain-containing protein 5 (Ortho_H)	lipid catabolic process	GO
-0.777855	0.00203	EPADHA_liverexpression	Patatin-like phospholipase domain-containing protein 5 (Ortho_H)	lipid homeostasis	GO
-0.777855	0.00203	EPADHA_liverexpression	Patatin-like phospholipase domain-containing protein 5 (Ortho_H)	lipid metabolic process	GO
-0.777855	0.00203	EPADHA_liverexpression	Patatin-like phospholipase domain-containing protein 5 (Ortho_H)	lipid particle	GO
-0.777855	0.00203	EPADHA_liverexpression	Patatin-like phospholipase domain-containing protein 5 (Ortho_H)	triglyceride catabolic process	GO
-2.17149	0.00203763	EPA_liverexpression	Vitronectin a - Ident 78	immune response	GO
-2.17225	0.0020463	EPA_liverexpression	MGR2 homolog (mgr2)	defense response to bacterium	GO
-2.17225	0.0020463	EPA_liverexpression	MGR2 homolog (mgr2)	mitochondrion	GO
-2.92505	0.00205	EPADHA_liverexpression	Adaptor-related protein complex 2, mu 1 subunit, a (OrthoDB)	lipid binding	GO
-2.92505	0.00205	EPADHA_liverexpression	Adaptor-related protein complex 2, mu 1 subunit, a (OrthoDB)	mitochondrion	GO
-4.40359	0.00205	EPADHA_liverexpression	RAB7, member RAS oncogene family (OrthoDB)	lipid particle	GO
-1.97176	0.00205067	EPA_liverexpression	Zinc finger FYVE domain-containing protein 9	liver development	GO
-1.54232	0.0020587	EPA_muscleexpression	DDB1- and CUL4-associated factor 5 (Ortho_H)	mitochondrion	GO
0.566788	0.00206132	DHA_musclexpression	Palladin	mitochondrion	GO
0.566788	0.00206132	DHA_musclexpression	Palladin	cytoskeleton organization	GO
-0.506682	0.00206906	EPADHA_muscleexpression	V-ets erythroblastosis virus E26 oncogene homolog 2 (avian) (OrthoDB)	angiogenesis	GO
-0.506682	0.00206906	EPADHA_muscleexpression	V-ets erythroblastosis virus E26 oncogene homolog 2 (avian) (OrthoDB)	neutrophil differentiation	GO
-2.62833	0.00207629	EPA_liverexpression	Aquaporin 1a - Ident 33	mitochondrion	GO
-2.06713	0.00207707	EPA_liverexpression	Macrophage stimulating 1 (Hepatocyte growth factor-like), isoform CRA_b (Ortho_H)	inflammatory response	GO
-2.06713	0.00207707	EPA_liverexpression	Macrophage stimulating 1 (Hepatocyte growth factor-like), isoform CRA_b (Ortho_H)	inflammatory response	GO
-0.51267	0.00207909	EPA_muscleexpression	JunD-1	circadian rhythm	GO
-0.467021	0.00209141	DHA_musclexpression	prostaglandin E synthase 3-like (LOC106572696), X1	Arachidonic acid metabolism	KEGG
-2.22555	0.0020927	EPA_liverexpression	proteoglycan 4-like (LOC106568143), X1	immune response	GO
-1.80286	0.00209547	EPADHA_muscleexpression	Cyclic AMP-dependent transcription factor ATF-4 (atf4)	circadian regulation of gene expression	GO
-1.80286	0.00209547	EPADHA_muscleexpression	Cyclic AMP-dependent transcription factor ATF-4 (atf4)	gluconeogenesis	GO
-2.31579	0.0021	EPADHA_liverexpression	angiopoietin-related protein 7-like (LOC106592464)	mitochondrion	GO
-1.14883	0.0021	EPADHA_liverexpression	cysteine-rich motor neuron 1 protein-like (LOC106613828)	insulin-like growth factor binding	GO
-0.911437	0.0021	EPADHA_liverexpression	Serine/threonine-protein kinase Sgk1	mitochondrion	GO
0.862011	0.00210746	EPADHA_muscleexpression	L-asparaginase-like (LOC106611886), X1	lipid catabolic process	GO
1.35195	0.00211018	EPA_muscleexpression	Protein phosphatase 1, regulatory (inhibitor) subunit 14Bb (OrthoDB)	mitochondrion	GO
1.35195	0.00211018	EPA_muscleexpression	Protein phosphatase 1, regulatory (inhibitor) subunit 14Bb (OrthoDB)	Fc gamma R-mediated phagocytosis	KEGG
1.35195	0.00211018	EPA_muscleexpression	Protein phosphatase 1, regulatory (inhibitor) subunit 14Bb (OrthoDB)	innate immune response	GO
-1.08899	0.00213	EPADHA_liverexpression	Protein kinase, cAMP-dependent, regulatory, type II, alpha, B (OrthoDB)	Insulin signaling pathway	KEGG
2.00786	0.00213347	EPA_muscleexpression	Calcium channel, voltage-dependent, beta 3a (OrthoDB)	muscle contraction	GO
0.368968	0.00213481	EPA_muscleexpression	fast skeletal myosin heavy chain [Gadus morhua]	muscle contraction	GO
0.368968	0.00213481	EPA_muscleexpression	fast skeletal myosin heavy chain [Gadus morhua]	muscle myosin complex	GO
1.62546	0.00213705	EPADHA_muscleexpression	Cyclic AMP-dependent transcription factor ATF-5 (atf5)	fat cell differentiation	GO
1.62546	0.00213705	EPADHA_muscleexpression	Cyclic AMP-dependent transcription factor ATF-5 (atf5)	circadian rhythm	GO
-2.31889	0.0021484	EPA_liverexpression	Golgi phosphoprotein 3-like (OrthoDB)	mitochondrion	GO
0.650537	0.00215678	DHA_musclexpression	Activin A receptor, type I like (OrthoDB)	acute inflammatory response	GO
0.650537	0.00215678	DHA_musclexpression	Activin A receptor, type I like (OrthoDB)	Cytokine-cytokine receptor interaction	KEGG
0.650537	0.00215678	DHA_musclexpression	Activin A receptor, type I like (OrthoDB)	liver development	GO
-2.32981	0.00215819	EPADHA_muscleexpression	3-ketoacyl-CoA thiolase, mitochondrial (Ortho_H)	fatty acid beta-oxidation	GO
-2.32981	0.00215819	EPADHA_muscleexpression	3-ketoacyl-CoA thiolase, mitochondrial (Ortho_H)	cholesterol biosynthetic process	GO
-2.32981	0.00215819	EPADHA_muscleexpression	3-ketoacyl-CoA thiolase, mitochondrial (Ortho_H)	Fatty acid elongation in mitochondria	KEGG
-2.32981	0.00215819	EPADHA_muscleexpression	3-ketoacyl-CoA thiolase, mitochondrial (Ortho_H)	Fatty acid metabolism	KEGG
-2.32981	0.00215819	EPADHA_muscleexpression	3-ketoacyl-CoA thiolase, mitochondrial (Ortho_H)	mitochondrion	GO
-1.02271	0.00216158	EPA_muscleexpression	G protein-coupled receptor kinase 5 (OrthoDB)	fat cell differentiation	GO
-1.02271	0.00216158	EPA_muscleexpression	G protein-coupled receptor kinase 5 (OrthoDB)	Chemokine signaling pathway	KEGG
-1.02271	0.00216158	EPA_muscleexpression	G protein-coupled receptor kinase 5 (OrthoDB)	Wnt receptor signaling pathway	GO
0.345436	0.00216451	DHA_liverexpression	Microtubule associated monooxygenase, calponin and LIM domain containing 1 (OrthoDB)	cytoskeleton	GO
0.345436	0.00216451	DHA_liverexpression	Microtubule associated monooxygenase, calponin and LIM domain containing 1 (OrthoDB)	cytoskeleton organization	GO
-1.08011	0.00217132	EPA_muscleexpression	Transducer of ERBB2, 1a (OrthoDB)	Wnt receptor signaling pathway	GO
-1.40353	0.00217354	EPA_muscleexpression	Inhibitor of DNA binding 2, dominant negative helix-loop-helix protein, b (OrthoDB)	circadian rhythm	GO
-1.40353	0.00217354	EPA_muscleexpression	Inhibitor of DNA binding 2, dominant negative helix-loop-helix protein, b (OrthoDB)	angiogenesis	GO
-3.59206	0.00218673	EPA_liverexpression	3-phosphoinositide-dependent protein kinase 1 (Ortho_H)	Insulin signaling pathway	KEGG
-3.59206	0.00218673	EPA_liverexpression	3-phosphoinositide-dependent protein kinase 1 (Ortho_H)	PPAR signaling pathway	KEGG
-3.59206	0.00218673	EPA_liverexpression	3-phosphoinositide-dependent protein kinase 1 (Ortho_H)	Fc-epsilon receptor signaling pathway	GO
-3.59206	0.00218673	EPA_liverexpression	3-phosphoinositide-dependent protein kinase 1 (Ortho_H)	mTOR signaling pathway	KEGG
-3.59206	0.00218673	EPA_liverexpression	3-phosphoinositide-dependent protein kinase 1 (Ortho_H)	T cell costimulation	GO
-3.59206	0.00218673	EPA_liverexpression	3-phosphoinositide-dependent protein kinase 1 (Ortho_H)	T cell receptor signaling pathway	GO
1.28552	0.00219081	EPA_muscleexpression	Talin 1 (OrthoDB)	cytoskeleton	GO
-2.58073	0.00220445	EPA_liverexpression	Ribosomal protein S6 kinase b, polypeptide 1a (OrthoDB)	Insulin signaling pathway	KEGG
-2.58073	0.00220445	EPA_liverexpression	Ribosomal protein S6 kinase b, polypeptide 1a (OrthoDB)	Fc gamma R-mediated phagocytosis	KEGG
-2.58073	0.00220445	EPA_liverexpression	Ribosomal protein S6 kinase b, polypeptide 1a (OrthoDB)	mitochondrion	GO
-2.58073	0.00220445	EPA_liverexpression	Ribosomal protein S6 kinase b, polypeptide 1a (OrthoDB)	mTOR signaling pathway	KEGG
1.89206	0.00220733	EPA_liverexpression	ATP-binding cassette sub-family A member 1	cholesterol metabolic process	GO
1.89206	0.00220733	EPA_liverexpression	ATP-binding cassette sub-family A member 1	cholesterol efflux	GO
1.89206	0.00220733	EPA_liverexpression	ATP-binding cassette sub-family A member 1	cholesterol homeostasis	GO
1.89206	0.00220733	EPA_liverexpression	ATP-binding cassette sub-family A member 1	lipid transport	GO
2.29764	0.00221558	EPA_muscleexpression	mucin-2-like (LOC106584523)	immune response	GO
-0.839563	0.0022171	EPA_liverexpression	Period homolog 2 (Drosophila) (OrthoDB)	circadian regulation of gene expression	GO
-0.839563	0.0022171	EPA_liverexpression	Period homolog 2 (Drosophila) (OrthoDB)	Circadian rhythm - mammal	KEGG
-0.839563	0.0022171	EPA_liverexpression	Period homolog 2 (Drosophila) (OrthoDB)	circadian rhythm	GO
-0.839563	0.0022171	EPA_liverexpression	Period homolog 2 (Drosophila) (OrthoDB)	gluconeogenesis	GO
-2.67566	0.0022183	EPA_liverexpression	Poldip2 protein	mitochondrion	GO
-0.564121	0.00221947	DHA_liverexpression	ATP synthase, H+ transporting, mitochondrial F0 complex, subunit c3 (subunit 9) genome duplicate b (OrthoDB)	lipid binding	GO
-0.810483	0.00222268	EPA_liverexpression	Nuclear receptor subfamily 1, group D, member 2a (OrthoDB)	PPAR signaling pathway	KEGG
-0.810483	0.00222268	EPA_liverexpression	Nuclear receptor subfamily 1, group D, member 2a (OrthoDB)	Wnt signaling pathway	KEGG
1.59635	0.00222859	EPA_muscleexpression	Beta-1,3-glucuronyltransferase 3 (glucuronosyltransferase I) (OrthoDB)	carbohydrate metabolic process	GO
1.27717	0.00223133	EPADHA_muscleexpression	cyclin D1 (ccnd1)	fat cell differentiation	GO
1.27717	0.00223133	EPADHA_muscleexpression	cyclin D1 (ccnd1)	Jak-STAT signaling pathway	KEGG
1.27717	0.00223133	EPADHA_muscleexpression	cyclin D1 (ccnd1)	Wnt signaling pathway	KEGG
-2.09748	0.00224	EPADHA_liverexpression	cytochrome c oxidase subunit 6C-1 (LOC106565035), X1	cytochrome-c oxidase activity	GO
-2.09748	0.00224	EPADHA_liverexpression	cytochrome c oxidase subunit 6C-1 (LOC106565035), X1	mitochondrion	GO
-0.931126	0.00224	EPADHA_liverexpression	jun proto-oncogene (jun)	circadian rhythm	GO
-0.931126	0.00224	EPADHA_liverexpression	jun proto-oncogene (jun)	B cell receptor signaling pathway	KEGG
-0.931126	0.00224	EPADHA_liverexpression	jun proto-oncogene (jun)	T cell receptor signaling pathway	KEGG
-0.931126	0.00224	EPADHA_liverexpression	jun proto-oncogene (jun)	Wnt signaling pathway	KEGG
-2.43413	0.00225535	EPADHA_muscleexpression	heterogeneous nuclear ribonucleoprotein A0-like (LOC106611972)	inflammatory response	GO
1.64863	0.00225539	EPA_muscleexpression	Muscle-specific beta 1 integrin binding protein 2 (OrthoDB)	muscle organ development	GO
1.65429	0.00226579	EPADHA_muscleexpression	Glutaminase b (OrthoDB)	mitochondrion	GO
-0.379656	0.00226609	DHA_liverexpression	Cytochrome P450 3A65	xenobiotic metabolic process	GO
1.91501	0.00226931	EPADHA_muscleexpression	Telomere-associated protein RIF1	stem cell maintenance	GO
1.33493	0.00227107	EPA_muscleexpression	Oxysterol binding protein (OrthoDB)	lipid transport	GO
1.33493	0.00227107	EPA_muscleexpression	Oxysterol binding protein (OrthoDB)	steroid metabolic process	GO
0.616243	0.00227687	DHA_musclexpression	transmembrane protein 14A-like (LOC106612567)	Drug metabolism - cytochrome P450	KEGG
0.616243	0.00227687	DHA_musclexpression	transmembrane protein 14A-like (LOC106612567)	Metabolism of xenobiotics by cytochrome P450	KEGG
-0.86722	0.00227693	EPA_muscleexpression	Adipocyte enhancer-binding protein 1 (Ortho_H)	muscle organ development	GO
1.43508	0.0022777	EPADHA_muscleexpression	fibroblast growth factor 6-like (LOC106561359), X4	angiogenesis	GO
-3.08844	0.00228	EPADHA_liverexpression	Non-specific lipid-transfer protein	PPAR signaling pathway	KEGG
-3.08844	0.00228	EPADHA_liverexpression	Non-specific lipid-transfer protein	Primary bile acid biosynthesis	KEGG
-3.08844	0.00228	EPADHA_liverexpression	Non-specific lipid-transfer protein	bile acid biosynthetic process	GO
-3.08844	0.00228	EPADHA_liverexpression	Non-specific lipid-transfer protein	cholesterol transport	GO
-3.08844	0.00228	EPADHA_liverexpression	Non-specific lipid-transfer protein	mitochondrion	GO
-3.08844	0.00228	EPADHA_liverexpression	Non-specific lipid-transfer protein	steroid biosynthetic process	GO
-3.08844	0.00228	EPADHA_liverexpression	Non-specific lipid-transfer protein	sterol transporter activity	GO
-1.23971	0.00228116	EPA_muscleexpression	Dihydrolipoyl dehydrogenase, mitochondrial precursor [Salmo salar]	Citrate cycle (TCA cycle)	KEGG
-1.23971	0.00228116	EPA_muscleexpression	Dihydrolipoyl dehydrogenase, mitochondrial precursor [Salmo salar]	Glycolysis / Gluconeogenesis	KEGG
-1.23971	0.00228116	EPA_muscleexpression	Dihydrolipoyl dehydrogenase, mitochondrial precursor [Salmo salar]	Pyruvate metabolism	KEGG
2.16478	0.00228701	EPA_muscleexpression	Very-long-chain (3R)-3-hydroxyacyl-[acyl-carrier protein] dehydratase 1 (Ortho_H)	long-chain fatty-acyl-CoA biosynthetic process	GO
2.16478	0.00228701	EPA_muscleexpression	Very-long-chain (3R)-3-hydroxyacyl-[acyl-carrier protein] dehydratase 1 (Ortho_H)	fatty acid biosynthetic process	GO
2.16478	0.00228701	EPA_muscleexpression	Very-long-chain (3R)-3-hydroxyacyl-[acyl-carrier protein] dehydratase 1 (Ortho_H)	sphingolipid biosynthetic process	GO
1.93083	0.00229	EPADHA_liverexpression	P2Y purinoceptor 1 (p2ry1)	mitochondrion	GO
-0.639931	0.00229	EPADHA_liverexpression	Peroxisome proliferator-activated receptor delta b (OrthoDB)	circadian regulation of gene expression	GO
-0.639931	0.00229	EPADHA_liverexpression	Peroxisome proliferator-activated receptor delta b (OrthoDB)	PPAR signaling pathway	KEGG
-0.639931	0.00229	EPADHA_liverexpression	Peroxisome proliferator-activated receptor delta b (OrthoDB)	Wnt signaling pathway	KEGG
-0.639931	0.00229	EPADHA_liverexpression	Peroxisome proliferator-activated receptor delta b (OrthoDB)	lipid binding	GO
-0.639931	0.00229	EPADHA_liverexpression	Peroxisome proliferator-activated receptor delta b (OrthoDB)	steroid hormone receptor activity	GO
-0.586793	0.00229835	EPA_muscleexpression	Transducer of ERBB2, 1a (OrthoDB)	Wnt receptor signaling pathway	GO
-1.51914	0.00230293	EPA_muscleexpression	Growth arrest-specific protein 6 (Ortho_H)	Complement and coagulation cascades	KEGG
-1.51914	0.00230293	EPA_muscleexpression	Growth arrest-specific protein 6 (Ortho_H)	leukocyte migration	GO
-2.2372	0.00231	EPADHA_liverexpression	Epidermal growth factor receptor a (OrthoDB)	circadian rhythm	GO
-0.596589	0.00231989	DHA_liverexpression	EH-domain containing 1a (OrthoDB)	lipid particle	GO
-0.596589	0.00231989	DHA_liverexpression	EH-domain containing 1a (OrthoDB)	cholesterol homeostasis	GO
-1.71675	0.00232	EPADHA_liverexpression	Branched chain alpha-ketoacid dehydrogenase kinase	mitochondrion	GO
-1.99304	0.00232	EPADHA_liverexpression	Mitochondrial import receptor subunit TOM6 homolog	mitochondrion	GO
-1.8217	0.00233276	EPA_liverexpression	Thioredoxin-dependent peroxide reductase, mitochondrial (Ortho_H)	antioxidant activity	GO
-1.8217	0.00233276	EPA_liverexpression	Thioredoxin-dependent peroxide reductase, mitochondrial (Ortho_H)	cell redox homeostasis	GO
-1.8217	0.00233276	EPA_liverexpression	Thioredoxin-dependent peroxide reductase, mitochondrial (Ortho_H)	mitochondrion	GO
0.394786	0.00233685	DHA_liverexpression	Protein kinase C, gamma (OrthoDB)	defense response to bacterium	GO
-0.8995	0.00234545	EPA_muscleexpression	NF-kappa-B inhibitor alpha-like (LOC106611175)	Adipocytokine signaling pathway	KEGG
-0.8995	0.00234545	EPA_muscleexpression	NF-kappa-B inhibitor alpha-like (LOC106611175)	B cell receptor signaling pathway	KEGG
-0.8995	0.00234545	EPA_muscleexpression	NF-kappa-B inhibitor alpha-like (LOC106611175)	Chemokine signaling pathway	KEGG
-0.8995	0.00234545	EPA_muscleexpression	NF-kappa-B inhibitor alpha-like (LOC106611175)	Fc-epsilon receptor signaling pathway	GO
-0.8995	0.00234545	EPA_muscleexpression	NF-kappa-B inhibitor alpha-like (LOC106611175)	T cell receptor signaling pathway	KEGG
-0.8995	0.00234545	EPA_muscleexpression	NF-kappa-B inhibitor alpha-like (LOC106611175)	T cell receptor signaling pathway	GO
-0.8995	0.00234545	EPA_muscleexpression	NF-kappa-B inhibitor alpha-like (LOC106611175)	Toll-like receptor signaling pathway	KEGG
0.637639	0.00234787	DHA_musclexpression	TGF-beta receptor type-2, TBR3	Cytokine-cytokine receptor interaction	KEGG
2.49343	0.00235664	EPA_muscleexpression	Serine/threonine-protein phosphatase PGAM5, mitochondrial (Ortho_H)	mitochondrion	GO
-2.80718	0.00237	EPADHA_liverexpression	Lysophosphatidylcholine acyltransferase 4 (OrthoDB)	Ether lipid metabolism	KEGG
-2.80718	0.00237	EPADHA_liverexpression	Lysophosphatidylcholine acyltransferase 4 (OrthoDB)	Glycerophospholipid metabolism	KEGG
-2.80718	0.00237	EPADHA_liverexpression	Lysophosphatidylcholine acyltransferase 4 (OrthoDB)	triglyceride biosynthetic process	GO
-0.639623	0.00237304	DHA_liverexpression	CMP-sialic acid transporter (Ortho_H)	carbohydrate metabolic process	GO
1.04325	0.00238	EPADHA_liverexpression	3-ketoacyl-CoA thiolase, mitochondrial (Ortho_H)	Fatty acid elongation in mitochondria	KEGG
1.04325	0.00238	EPADHA_liverexpression	3-ketoacyl-CoA thiolase, mitochondrial (Ortho_H)	Fatty acid metabolism	KEGG
1.04325	0.00238	EPADHA_liverexpression	3-ketoacyl-CoA thiolase, mitochondrial (Ortho_H)	cholesterol biosynthetic process	GO
1.04325	0.00238	EPADHA_liverexpression	3-ketoacyl-CoA thiolase, mitochondrial (Ortho_H)	fatty acid beta-oxidation	GO
1.04325	0.00238	EPADHA_liverexpression	3-ketoacyl-CoA thiolase, mitochondrial (Ortho_H)	mitochondrion	GO
-1.59702	0.00238019	EPADHA_muscleexpression	cytochrome b-c1 complex subunit 1, mitochondrial-like (LOC106565806)	mitochondrion	GO
-1.84336	0.00238812	EPA_liverexpression	Patatin-like phospholipase domain-containing protein 5 (Ortho_H)	lipid catabolic process	GO
-1.84336	0.00238812	EPA_liverexpression	Patatin-like phospholipase domain-containing protein 5 (Ortho_H)	lipid catabolic process	GO
-1.84336	0.00238812	EPA_liverexpression	Patatin-like phospholipase domain-containing protein 5 (Ortho_H)	lipid metabolic process	GO
-1.84336	0.00238812	EPA_liverexpression	Patatin-like phospholipase domain-containing protein 5 (Ortho_H)	lipid metabolic process	GO
-1.84336	0.00238812	EPA_liverexpression	Patatin-like phospholipase domain-containing protein 5 (Ortho_H)	liver development	GO
-1.84336	0.00238812	EPA_liverexpression	Patatin-like phospholipase domain-containing protein 5 (Ortho_H)	liver development	GO
-1.84336	0.00238812	EPA_liverexpression	Patatin-like phospholipase domain-containing protein 5 (Ortho_H)	Retinol metabolism	KEGG
-1.84336	0.00238812	EPA_liverexpression	Patatin-like phospholipase domain-containing protein 5 (Ortho_H)	Retinol metabolism	KEGG
-0.531988	0.00239	EPADHA_liverexpression	Glucose-6-phosphatase (Ortho_H)	Adipocytokine signaling pathway	KEGG
-0.531988	0.00239	EPADHA_liverexpression	Glucose-6-phosphatase (Ortho_H)	Insulin signaling pathway	KEGG
-0.531988	0.00239	EPADHA_liverexpression	Glucose-6-phosphatase (Ortho_H)	cholesterol homeostasis	GO
-0.531988	0.00239	EPADHA_liverexpression	Glucose-6-phosphatase (Ortho_H)	steroid metabolic process	GO
-0.531988	0.00239	EPADHA_liverexpression	Glucose-6-phosphatase (Ortho_H)	triglyceride metabolic process	GO
1.08268	0.0024	EPADHA_liverexpression	Frizzled homolog 7a	Melanogenesis	KEGG
1.08268	0.0024	EPADHA_liverexpression	Frizzled homolog 7a	Wnt signaling pathway	KEGG
-0.474003	0.00240001	EPADHA_muscleexpression	Heat shock cognate 70 (OrthoDB)	Antigen processing and presentation	KEGG
-0.474003	0.00240001	EPADHA_muscleexpression	Heat shock cognate 70 (OrthoDB)	mitochondrion	GO
-0.616938	0.00241007	EPADHA_muscleexpression	circadian associated repressor of transcription (ciart)	circadian regulation of gene expression	GO
1.16343	0.00241018	EPA_liverexpression	Rho family GTPase 1 like (OrthoDB)	cytoskeleton	GO
1.16343	0.00241018	EPA_liverexpression	Rho family GTPase 1 like (OrthoDB)	Wnt signaling pathway	KEGG
-2.23146	0.00241574	EPADHA_muscleexpression	Oxoglutarate (alpha-ketoglutarate) dehydrogenase a (lipoamide) (OrthoDB)	mitochondrion	GO
-2.23146	0.00241574	EPADHA_muscleexpression	Oxoglutarate (alpha-ketoglutarate) dehydrogenase a (lipoamide) (OrthoDB)	Citrate cycle (TCA cycle)	KEGG
-2.23146	0.00241574	EPADHA_muscleexpression	Oxoglutarate (alpha-ketoglutarate) dehydrogenase a (lipoamide) (OrthoDB)	glycolysis	GO
0.53152	0.00242652	DHA_liverexpression	Ribosomal protein S6 kinase a, polypeptide 1 (OrthoDB)	mTOR signaling pathway	KEGG
0.744785	0.00243	EPADHA_liverexpression	Frizzled-5 (Ortho_H)	Melanogenesis	KEGG
0.744785	0.00243	EPADHA_liverexpression	Frizzled-5 (Ortho_H)	Wnt signaling pathway	KEGG
-0.661026	0.00244451	DHA_liverexpression	Solute carrier family 25 (mitochondrial carrier; adenine nucleotide translocator), member 6 (OrthoDB)	mitochondrion	GO
-2.74179	0.00246	EPADHA_liverexpression	Protein tyrosine phosphatase, receptor type, f, b (OrthoDB)	Insulin signaling pathway	KEGG
-0.841041	0.00246659	EPADHA_muscleexpression	Transcription factor SOX-17	angiogenesis	GO
-0.841041	0.00246659	EPADHA_muscleexpression	Transcription factor SOX-17	Wnt signaling pathway	KEGG
-0.828201	0.00246723	DHA_liverexpression	Pyruvate dehydrogenase protein X component, mitoch	Glycolysis / Gluconeogenesis	KEGG
-0.828201	0.00246723	DHA_liverexpression	Pyruvate dehydrogenase protein X component, mitoch	Citrate cycle (TCA cycle)	KEGG
-0.828201	0.00246723	DHA_liverexpression	Pyruvate dehydrogenase protein X component, mitoch	Pyruvate metabolism	KEGG
1.91454	0.00249	EPADHA_liverexpression	bcl-2-like protein 11 (LOC106608126)	mitochondrion	GO
-2.41714	0.00249	EPADHA_liverexpression	mitochondrial pyruvate carrier 1-like (LOC106589821)	mitochondrion	GO
1.08585	0.00249263	EPA_muscleexpression	RAB27A, member RAS oncogene family (OrthoDB)	melanosome	GO
0.891491	0.00249998	EPA_liverexpression	Quinoid dihydropteridine reductase b1 (OrthoDB)	liver development	GO
0.891491	0.00249998	EPA_liverexpression	Quinoid dihydropteridine reductase b1 (OrthoDB)	mitochondrion	GO
-0.783168	0.00251	EPADHA_liverexpression	Nocturnin	circadian regulation of gene expression	GO
-0.783168	0.00251	EPADHA_liverexpression	Nocturnin	circadian rhythm	GO
1.73162	0.00251304	EPA_muscleexpression	POU domain, class 6, transcription factor 1 (Ortho_H)	muscle organ development	GO
1.39349	0.00251654	EPADHA_muscleexpression	Solute carrier family 25, member 36b (OrthoDB)	mitochondrion	GO
1.36286	0.00251868	EPA_muscleexpression	hypoxanthine phosphoribosyltransferase 1 (hprt1), X1	Drug metabolism - other enzymes	KEGG
2.10187	0.00252	EPADHA_liverexpression	Nuclear body protein SP140	innate immune response	GO
-3.61216	0.00252011	EPA_liverexpression	RAB1A, member RAS oncogene family (OrthoDB)	melanosome	GO
-1.30046	0.00252221	EPA_muscleexpression	Nucleoredoxin (Ortho_H)	cell redox homeostasis	GO
-1.30046	0.00252221	EPA_muscleexpression	Nucleoredoxin (Ortho_H)	Wnt receptor signaling pathway	GO
0.601014	0.00252592	DHA_musclexpression	Pyruvate kinase, muscle, b (OrthoDB)	Glycolysis / Gluconeogenesis	KEGG
0.601014	0.00252592	DHA_musclexpression	Pyruvate kinase, muscle, b (OrthoDB)	Pyruvate metabolism	KEGG
0.601014	0.00252592	DHA_musclexpression	Pyruvate kinase, muscle, b (OrthoDB)	mitochondrion	GO
0.601014	0.00252592	DHA_musclexpression	Pyruvate kinase, muscle, b (OrthoDB)	glycolysis	GO
0.601014	0.00252592	DHA_musclexpression	Pyruvate kinase, muscle, b (OrthoDB)	glycolysis	GO
0.601014	0.00252592	DHA_musclexpression	Pyruvate kinase, muscle, b (OrthoDB)	liver development	GO
0.28265	0.00252771	DHA_musclexpression	MHC class II beta chain	antigen processing and presentation	GO
0.28265	0.00252771	DHA_musclexpression	MHC class II beta chain	immune response	GO
0.28265	0.00252771	DHA_musclexpression	MHC class II beta chain	MHC class II protein complex	GO
-1.81809	0.00253007	EPA_liverexpression	cytochrome c oxidase subunit 6C-1 (LOC106565035), X1	cytochrome-c oxidase activity	GO
-1.81809	0.00253007	EPA_liverexpression	cytochrome c oxidase subunit 6C-1 (LOC106565035), X1	mitochondrion	GO
-2.13845	0.00254181	EPADHA_muscleexpression	Facilitated glucose transporter 1	Adipocytokine signaling pathway	KEGG
-2.13845	0.00254181	EPADHA_muscleexpression	Facilitated glucose transporter 1	carbohydrate metabolic process	GO
-2.13845	0.00254181	EPADHA_muscleexpression	Facilitated glucose transporter 1	Insulin signaling pathway	KEGG
-2.13845	0.00254181	EPADHA_muscleexpression	Facilitated glucose transporter 1	brown fat cell differentiation	GO
-0.0982283	0.00254617	DHA_liverexpression	gamma-glutamyltransferase YwrD (LOC106583956)	Arachidonic acid metabolism	KEGG
-0.0982283	0.00254617	DHA_liverexpression	gamma-glutamyltransferase YwrD (LOC106583956)	leukotriene biosynthetic process	GO
-0.536538	0.00255232	DHA_liverexpression	Phosphate carrier protein, mitochondrial (Ortho_H)	mitochondrion	GO
-1.41647	0.00255374	EPA_muscleexpression	Tumor necrosis factor (Ligand) superfamily_ member 10 like 2	cytokine activity	GO
-1.41647	0.00255374	EPA_muscleexpression	Tumor necrosis factor (Ligand) superfamily_ member 10 like 2	Cytokine-cytokine receptor interaction	KEGG
-1.41647	0.00255374	EPA_muscleexpression	Tumor necrosis factor (Ligand) superfamily_ member 10 like 2	immune response	GO
-1.41647	0.00255374	EPA_muscleexpression	Tumor necrosis factor (Ligand) superfamily_ member 10 like 2	Natural killer cell mediated cytotoxicity	KEGG
1.58418	0.00256	EPADHA_liverexpression	Nuclear receptor subfamily 2, group F, member 6b (OrthoDB)	steroid hormone receptor activity	GO
-1.70413	0.00256118	EPA_liverexpression	Acyl-CoA synthetase long-chain family member 4a (OrthoDB)	Adipocytokine signaling pathway	KEGG
-1.70413	0.00256118	EPA_liverexpression	Acyl-CoA synthetase long-chain family member 4a (OrthoDB)	very long-chain fatty acid-CoA ligase activity	GO
-1.70413	0.00256118	EPA_liverexpression	Acyl-CoA synthetase long-chain family member 4a (OrthoDB)	Fatty acid metabolism	KEGG
-1.70413	0.00256118	EPA_liverexpression	Acyl-CoA synthetase long-chain family member 4a (OrthoDB)	lipid biosynthetic process	GO
-1.70413	0.00256118	EPA_liverexpression	Acyl-CoA synthetase long-chain family member 4a (OrthoDB)	lipid metabolic process	GO
-1.70413	0.00256118	EPA_liverexpression	Acyl-CoA synthetase long-chain family member 4a (OrthoDB)	lipid particle	GO
-1.70413	0.00256118	EPA_liverexpression	Acyl-CoA synthetase long-chain family member 4a (OrthoDB)	long-chain fatty-acyl-CoA biosynthetic process	GO
-1.70413	0.00256118	EPA_liverexpression	Acyl-CoA synthetase long-chain family member 4a (OrthoDB)	PPAR signaling pathway	KEGG
-1.70413	0.00256118	EPA_liverexpression	Acyl-CoA synthetase long-chain family member 4a (OrthoDB)	triglyceride metabolic process	GO
-0.269978	0.0025729	DHA_liverexpression	zinc finger protein 585A-like (LOC106598276), X1	stem cell maintenance	GO
0.964138	0.00258272	EPA_liverexpression	mitogen-activated protein kinase kinase kinase 1, E3 ubiquitin protein ligase (map3k1), X1	Fc-epsilon receptor signaling pathway	GO
2.04066	0.00258494	EPA_muscleexpression	Septin 6 (OrthoDB)	cytoskeleton	GO
0.157929	0.00258809	DHA_liverexpression	C-C motif chemokine 19-2	Chemokine signaling pathway	KEGG
0.157929	0.00258809	DHA_liverexpression	C-C motif chemokine 19-2	Cytokine-cytokine receptor interaction	KEGG
0.157929	0.00258809	DHA_liverexpression	C-C motif chemokine 19-2	immune response	GO
0.157929	0.00258809	DHA_liverexpression	C-C motif chemokine 19-2	inflammatory response	GO
0.157929	0.00258809	DHA_liverexpression	C-C motif chemokine 19-2	lymphocyte chemotaxis	GO
0.157929	0.00258809	DHA_liverexpression	C-C motif chemokine 19-2	neutrophil chemotaxis	GO
-0.942138	0.00258874	EPA_muscleexpression	DeltaC (OrthoDB)	T cell differentiation	GO
-0.942138	0.00258874	EPA_muscleexpression	DeltaC (OrthoDB)	angiogenesis	GO
-2.50488	0.00259	EPADHA_liverexpression	Glutamic pyruvate transaminase (alanine aminotransferase) 2 (OrthoDB)	mitochondrion	GO
1.28296	0.00259348	EPA_liverexpression	Semaphorin-4C (Ortho_H)	muscle cell differentiation	GO
-0.735375	0.00260209	EPADHA_muscleexpression	Cryptochrome 1b (OrthoDB)	circadian regulation of gene expression	GO
-0.735375	0.00260209	EPADHA_muscleexpression	Cryptochrome 1b (OrthoDB)	Circadian rhythm - mammal	KEGG
-0.735375	0.00260209	EPADHA_muscleexpression	Cryptochrome 1b (OrthoDB)	gluconeogenesis	GO
-0.735375	0.00260209	EPADHA_muscleexpression	Cryptochrome 1b (OrthoDB)	mitochondrion	GO
1.10653	0.00260217	EPA_muscleexpression	5 (3 )-deoxyribonucleotidase, mitochondrial (Ortho_H)	mitochondrion	GO
-2.61213	0.00260486	EPADHA_muscleexpression	Extracellular matrix protein 1 (ecm1)	angiogenesis	GO
-2.61213	0.00260486	EPADHA_muscleexpression	Extracellular matrix protein 1 (ecm1)	inflammatory response	GO
-0.560752	0.00261565	EPA_liverexpression	MAP kinase-interacting serine/threonine kinase 2a (OrthoDB)	Insulin signaling pathway	KEGG
-2.2669	0.00261624	EPA_liverexpression	Platelet-activating factor acetylhydrolase	Ether lipid metabolism	KEGG
-2.2669	0.00261624	EPA_liverexpression	Platelet-activating factor acetylhydrolase	lipid catabolic process	GO
-0.699628	0.00261995	EPA_muscleexpression	Heat shock cognate 70 (OrthoDB)	mitochondrion	GO
-0.699628	0.00261995	EPA_muscleexpression	Heat shock cognate 70 (OrthoDB)	Antigen processing and presentation	KEGG
0.91698	0.00262	EPADHA_liverexpression	Wingless-type MMTV integration site family, member 9B (OrthoDB)	Melanogenesis	KEGG
0.91698	0.00262	EPADHA_liverexpression	Wingless-type MMTV integration site family, member 9B (OrthoDB)	Wnt signaling pathway	KEGG
0.866847	0.00263	EPADHA_liverexpression	COUP transcription factor	vasculature development	GO
0.866847	0.00263	EPADHA_liverexpression	COUP transcription factor	steroid hormone receptor activity	GO
-1.2379	0.00264	EPADHA_liverexpression	C-Myc-binding protein-like (LOC106589014), X1	mitochondrion	GO
1.85691	0.00264	EPADHA_liverexpression	Latent-transforming growth factor beta-binding protein 1 (Ortho_H)	TGF-beta signaling pathway	KEGG
-1.3017	0.00264	EPADHA_liverexpression	Protein associated with PRK1 - Ident 35	vasculature development	GO
-1.82261	0.0026521	EPA_muscleexpression	Pre-B-cell leukemia transcription factor 2 (OrthoDB)	neutrophil differentiation	GO
-1.82261	0.0026521	EPA_muscleexpression	Pre-B-cell leukemia transcription factor 2 (OrthoDB)	neutrophil differentiation	GO
-1.75994	0.00265228	EPA_liverexpression	Mitochondrial import receptor subunit TOM6 homolog	mitochondrion	GO
-1.52803	0.00266041	EPA_liverexpression	tumour necrosis factor receptor (CD40)	antigen binding	GO
-1.52803	0.00266041	EPA_liverexpression	tumour necrosis factor receptor (CD40)	B cell activation	GO
-1.52803	0.00266041	EPA_liverexpression	tumour necrosis factor receptor (CD40)	defense response to protozoan	GO
-1.52803	0.00266041	EPA_liverexpression	tumour necrosis factor receptor (CD40)	defense response to virus	GO
-1.52803	0.00266041	EPA_liverexpression	tumour necrosis factor receptor (CD40)	immune response	GO
-1.52803	0.00266041	EPA_liverexpression	tumour necrosis factor receptor (CD40)	inflammatory response	GO
-1.94336	0.00266388	EPA_liverexpression	Macrophage stimulating 1 (Hepatocyte growth factor-like), isoform CRA_b (Ortho_H)	inflammatory response	GO
1.16213	0.00266961	EPA_liverexpression	Ephrin-B2 (Ortho_H)	T cell costimulation	GO
1.37415	0.00267038	EPA_liverexpression	Protein C17orf103	lymphocyte differentiation	GO
1.37415	0.00267038	EPA_liverexpression	Protein C17orf103	lymphoid progenitor cell differentiation	GO
1.37415	0.00267038	EPA_liverexpression	Protein C17orf103	macrophage differentiation	GO
1.37415	0.00267038	EPA_liverexpression	Protein C17orf103	neutrophil differentiation	GO
1.76835	0.00267291	EPADHA_muscleexpression	Muscle-specific beta 1 integrin binding protein 2 (OrthoDB)	muscle organ development	GO
0.16626	0.0026779	DHA_musclexpression	mast cell protease 1A-like (LOC106613754)	complement activation	GO
0.16626	0.0026779	DHA_musclexpression	mast cell protease 1A-like (LOC106613754)	complement activation_ alternative pathway	GO
0.16626	0.0026779	DHA_musclexpression	mast cell protease 1A-like (LOC106613754)	Complement and coagulation cascades	KEGG
-1.39353	0.00268483	EPA_liverexpression	Vascular endothelial growth factor Ab (OrthoDB)	angiogenesis	GO
-1.39353	0.00268483	EPA_liverexpression	Vascular endothelial growth factor Ab (OrthoDB)	Cytokine-cytokine receptor interaction	KEGG
-1.39353	0.00268483	EPA_liverexpression	Vascular endothelial growth factor Ab (OrthoDB)	mTOR signaling pathway	KEGG
-1.96605	0.00269	EPADHA_liverexpression	interleukin-1 receptor type 1-like (LOC106586476)	innate immune response	GO
1.05665	0.00269478	EPA_liverexpression	Vav 3 guanine nucleotide exchange factor b (OrthoDB)	angiogenesis	GO
1.05665	0.00269478	EPA_liverexpression	Vav 3 guanine nucleotide exchange factor b (OrthoDB)	B cell receptor signaling pathway	KEGG
1.05665	0.00269478	EPA_liverexpression	Vav 3 guanine nucleotide exchange factor b (OrthoDB)	B cell receptor signaling pathway	GO
1.05665	0.00269478	EPA_liverexpression	Vav 3 guanine nucleotide exchange factor b (OrthoDB)	Chemokine signaling pathway	KEGG
1.05665	0.00269478	EPA_liverexpression	Vav 3 guanine nucleotide exchange factor b (OrthoDB)	Fc epsilon RI signaling pathway	KEGG
1.05665	0.00269478	EPA_liverexpression	Vav 3 guanine nucleotide exchange factor b (OrthoDB)	Fc gamma R-mediated phagocytosis	KEGG
1.05665	0.00269478	EPA_liverexpression	Vav 3 guanine nucleotide exchange factor b (OrthoDB)	Fc-epsilon receptor signaling pathway	GO
1.05665	0.00269478	EPA_liverexpression	Vav 3 guanine nucleotide exchange factor b (OrthoDB)	Fc-gamma receptor signaling pathway involved in phagocytosis	GO
1.05665	0.00269478	EPA_liverexpression	Vav 3 guanine nucleotide exchange factor b (OrthoDB)	Leukocyte transendothelial migration	KEGG
1.05665	0.00269478	EPA_liverexpression	Vav 3 guanine nucleotide exchange factor b (OrthoDB)	Natural killer cell mediated cytotoxicity	KEGG
1.05665	0.00269478	EPA_liverexpression	Vav 3 guanine nucleotide exchange factor b (OrthoDB)	neutrophil chemotaxis	GO
1.05665	0.00269478	EPA_liverexpression	Vav 3 guanine nucleotide exchange factor b (OrthoDB)	T cell receptor signaling pathway	KEGG
-0.56508	0.00269782	EPA_liverexpression	Mitochondrial uncoupling protein 3	mitochondrion	GO
2.10828	0.00270268	EPA_liverexpression	Establishment of cohesion 1 homolog 2 (OrthoDB)	damaged DNA binding	GO
-2.95163	0.00270784	EPA_muscleexpression	Niemann-Pick C1 protein (Ortho_H)	lipid transport	GO
1.11284	0.00270957	EPA_muscleexpression	Cholinergic receptor, nicotinic, epsilon (OrthoDB)	muscle contraction	GO
-0.457106	0.00271786	EPA_muscleexpression	V-ets erythroblastosis virus E26 oncogene homolog 2 (avian) (OrthoDB)	angiogenesis	GO
-0.457106	0.00271786	EPA_muscleexpression	V-ets erythroblastosis virus E26 oncogene homolog 2 (avian) (OrthoDB)	neutrophil differentiation	GO
-1.76107	0.00272002	EPADHA_muscleexpression	Phospholipase C, delta 1b (OrthoDB)	lipid catabolic process	GO
-1.76107	0.00272002	EPADHA_muscleexpression	Phospholipase C, delta 1b (OrthoDB)	lipid metabolic process	GO
0.241782	0.00272547	DHA_liverexpression	TYRO protein tyrosine kinase-binding protein-like (LOC106577768)	innate immune response	GO
0.241782	0.00272547	DHA_liverexpression	TYRO protein tyrosine kinase-binding protein-like (LOC106577768)	macrophage activation involved in immune response	GO
0.241782	0.00272547	DHA_liverexpression	TYRO protein tyrosine kinase-binding protein-like (LOC106577768)	Natural killer cell mediated cytotoxicity	KEGG
0.241782	0.00272547	DHA_liverexpression	TYRO protein tyrosine kinase-binding protein-like (LOC106577768)	neutrophil activation involved in immune response	GO
1.68728	0.00272972	EPADHA_muscleexpression	Ryanodine receptor 1a (skeletal) (OrthoDB)	muscle contraction	GO
-2.62123	0.00273	EPADHA_liverexpression	Akirin 1 (OrthoDB)	innate immune response	GO
2.01918	0.00274209	EPA_muscleexpression	Mitochondrial import receptor subunit TOM20 homolog (Ortho_H)	mitochondrion	GO
1.13579	0.0027559	EPA_liverexpression	Protein lyl-1 (Ortho_H)	B cell differentiation	GO
-1.9894	0.00275808	EPA_liverexpression	MICOS complex subunit MIC10-like (LOC106566851)	mitochondrion	GO
0.914486	0.00276227	EPA_muscleexpression	Protein kinase C, gamma (OrthoDB)	Fc epsilon RI signaling pathway	KEGG
0.914486	0.00276227	EPA_muscleexpression	Protein kinase C, gamma (OrthoDB)	Fc gamma R-mediated phagocytosis	KEGG
0.914486	0.00276227	EPA_muscleexpression	Protein kinase C, gamma (OrthoDB)	Leukocyte transendothelial migration	KEGG
0.914486	0.00276227	EPA_muscleexpression	Protein kinase C, gamma (OrthoDB)	Melanogenesis	KEGG
0.914486	0.00276227	EPA_muscleexpression	Protein kinase C, gamma (OrthoDB)	Natural killer cell mediated cytotoxicity	KEGG
0.914486	0.00276227	EPA_muscleexpression	Protein kinase C, gamma (OrthoDB)	VEGF signaling pathway	KEGG
0.914486	0.00276227	EPA_muscleexpression	Protein kinase C, gamma (OrthoDB)	Wnt signaling pathway	KEGG
0.495758	0.00276341	DHA_musclexpression	Actin, alpha 1a, skeletal muscle (OrthoDB)	Fc-gamma receptor signaling pathway involved in phagocytosis	GO
0.495758	0.00276341	DHA_musclexpression	Actin, alpha 1a, skeletal muscle (OrthoDB)	cytoskeleton	GO
0.495758	0.00276341	DHA_musclexpression	Actin, alpha 1a, skeletal muscle (OrthoDB)	Leukocyte transendothelial migration	KEGG
-1.28789	0.00276534	EPA_liverexpression	glutathione S-transferase theta 2B (gstt2b)	Drug metabolism - cytochrome P450	KEGG
-1.28789	0.00276534	EPA_liverexpression	glutathione S-transferase theta 2B (gstt2b)	Metabolism of xenobiotics by cytochrome P450	KEGG
-0.924029	0.00277059	EPA_muscleexpression	calcium-independent phospholipase A2-gamma-like (LOC106609676)	lipid metabolic process	GO
-0.924029	0.00277059	EPA_muscleexpression	calcium-independent phospholipase A2-gamma-like (LOC106609676)	lipid catabolic process	GO
-1.56866	0.00277093	EPA_liverexpression	nitrilase family, member 2 (nit2)	mitochondrion	GO
-0.915896	0.00278372	EPA_muscleexpression	HIC1 protein	Wnt receptor signaling pathway	GO
0.415184	0.0027847	DHA_liverexpression	Mitochondrial fission process protein 1 (Ortho_H)	mitochondrion	GO
1.36367	0.00278694	EPA_muscleexpression	G protein-coupled receptor 17 (gpr17), X1	immune system process	GO
-1.62316	0.00280754	EPADHA_muscleexpression	Mediator of RNA polymerase II transcription subunit 7 (Ortho_H)	stem cell maintenance	GO
-1.43476	0.00281238	EPA_muscleexpression	Lipase, hormone-sensitive a (OrthoDB)	lipid catabolic process	GO
-1.43476	0.00281238	EPA_muscleexpression	Lipase, hormone-sensitive a (OrthoDB)	cholesterol metabolic process	GO
1.10765	0.00281394	EPA_liverexpression	Transketolase b (OrthoDB)	Pentose phosphate pathway	KEGG
-1.53983	0.00282496	EPA_liverexpression	atypical chemokine receptor 2-like (LOC106569333)	C-X-C chemokine receptor activity	GO
-1.53983	0.00282496	EPA_liverexpression	atypical chemokine receptor 2-like (LOC106569333)	immune response	GO
-1.53983	0.00282496	EPA_liverexpression	atypical chemokine receptor 2-like (LOC106569333)	inflammatory response	GO
-1.14512	0.00283	EPADHA_liverexpression	Phosphate cytidylyltransferase 1, choline, alpha b (OrthoDB)	Glycerophospholipid metabolism	KEGG
-1.18367	0.00283	EPADHA_liverexpression	UDP glucuronosyltransferase 5 family polypeptide g1 - Ident 99	Retinol metabolism	KEGG
-1.78911	0.00284	EPADHA_liverexpression	v-maf musculoaponeurotic fibrosarcoma oncogene-like (maffl)	mitochondrion	GO
-0.954184	0.00284472	EPA_liverexpression	CMP-sialic acid transporter (Ortho_H)	carbohydrate metabolic process	GO
-1.61432	0.00285066	EPADHA_muscleexpression	Growth arrest-specific protein 6 (Ortho_H)	Complement and coagulation cascades	KEGG
-1.61432	0.00285066	EPADHA_muscleexpression	Growth arrest-specific protein 6 (Ortho_H)	leukocyte migration	GO
2.00514	0.00286	EPADHA_liverexpression	GON-4-like protein (LOC106588326), X1	B cell differentiation	GO
-1.56099	0.00286226	EPA_muscleexpression	coiled-coil-helix-coiled-coil-helix domain containing 2 (chchd2)	mitochondrion	GO
-0.506713	0.00286257	DHA_liverexpression	Uridine-cytidine kinase 2a (OrthoDB)	Drug metabolism - other enzymes	KEGG
-1.57668	0.002869	EPA_liverexpression	25-hydroxycholesterol 7-alpha-hydroxylase	cholesterol metabolic process	GO
-1.57668	0.002869	EPA_liverexpression	25-hydroxycholesterol 7-alpha-hydroxylase	bile acid biosynthetic process	GO
-1.57668	0.002869	EPA_liverexpression	25-hydroxycholesterol 7-alpha-hydroxylase	Primary bile acid biosynthesis	KEGG
-1.57668	0.002869	EPA_liverexpression	25-hydroxycholesterol 7-alpha-hydroxylase	Steroid hormone biosynthesis	KEGG
-1.57668	0.002869	EPA_liverexpression	25-hydroxycholesterol 7-alpha-hydroxylase	sterol metabolic process	GO
-1.6326	0.00287	EPADHA_liverexpression	Activin A receptor, type I like (OrthoDB)	vasculature development	GO
-1.6326	0.00287	EPADHA_liverexpression	Activin A receptor, type I like (OrthoDB)	TGF-beta signaling pathway	KEGG
-1.6326	0.00287	EPADHA_liverexpression	Activin A receptor, type I like (OrthoDB)	acute inflammatory response	GO
-1.96919	0.00287	EPADHA_liverexpression	beta-2-glycoprotein 1-like (LOC106564884)	Complement and coagulation cascades	KEGG
-0.677797	0.00287128	EPA_muscleexpression	cAMP-responsive element modulator	Antigen processing and presentation	KEGG
-0.677797	0.00287128	EPA_muscleexpression	cAMP-responsive element modulator	Melanogenesis	KEGG
-0.439431	0.00287353	DHA_musclexpression	Platelet-activating factor acetylhydrolase IB subu	Ether lipid metabolism	KEGG
-0.439431	0.00287353	DHA_musclexpression	Platelet-activating factor acetylhydrolase IB subu	lipid metabolic process	GO
1.80085	0.00287738	EPADHA_muscleexpression	fast skeletal myosin heavy chain [Gadus morhua]	muscle contraction	GO
1.80085	0.00287738	EPADHA_muscleexpression	fast skeletal myosin heavy chain [Gadus morhua]	muscle myosin complex	GO
-0.601221	0.00288335	DHA_liverexpression	malate dehydrogenase 2-1, NAD (mitochondrial) (LOC100196673)	carbohydrate metabolic process	GO
-0.601221	0.00288335	DHA_liverexpression	malate dehydrogenase 2-1, NAD (mitochondrial) (LOC100196673)	Citrate cycle (TCA cycle)	KEGG
-0.601221	0.00288335	DHA_liverexpression	malate dehydrogenase 2-1, NAD (mitochondrial) (LOC100196673)	glycolysis	GO
-0.601221	0.00288335	DHA_liverexpression	malate dehydrogenase 2-1, NAD (mitochondrial) (LOC100196673)	mitochondrion	GO
-0.601221	0.00288335	DHA_liverexpression	malate dehydrogenase 2-1, NAD (mitochondrial) (LOC100196673)	Pyruvate metabolism	KEGG
1.48019	0.00288877	EPA_muscleexpression	Serine palmitoyltransferase 1	ceramide biosynthetic process	GO
1.48019	0.00288877	EPA_muscleexpression	Serine palmitoyltransferase 1	Sphingolipid metabolism	KEGG
-2.07314	0.00289322	EPA_muscleexpression	Lipase, hormone-sensitive a (OrthoDB)	cholesterol metabolic process	GO
-2.07314	0.00289322	EPA_muscleexpression	Lipase, hormone-sensitive a (OrthoDB)	lipid catabolic process	GO
1.70698	0.00289524	EPA_muscleexpression	Gephyrin b (OrthoDB)	cytoskeleton	GO
1.74226	0.00289655	EPA_muscleexpression	Discs, large (Drosophila) homolog 1 (OrthoDB)	T cell activation	GO
1.74226	0.00289655	EPA_muscleexpression	Discs, large (Drosophila) homolog 1 (OrthoDB)	T cell receptor signaling pathway	KEGG
0.233734	0.00290558	DHA_liverexpression	Platelet-derived growth factor receptor beta (Ortho_H)	B cell differentiation	GO
0.233734	0.00290558	DHA_liverexpression	Platelet-derived growth factor receptor beta (Ortho_H)	Cytokine-cytokine receptor interaction	KEGG
0.233734	0.00290558	DHA_liverexpression	Platelet-derived growth factor receptor beta (Ortho_H)	cytokine-mediated signaling pathway	GO
0.233734	0.00290558	DHA_liverexpression	Platelet-derived growth factor receptor beta (Ortho_H)	lymphocyte proliferation	GO
0.233734	0.00290558	DHA_liverexpression	Platelet-derived growth factor receptor beta (Ortho_H)	macrophage differentiation	GO
-2.32197	0.00292	EPADHA_liverexpression	Adaptor-related protein complex 3, sigma 2 subunit (OrthoDB)	insulin receptor signaling pathway	GO
0.686913	0.00292053	DHA_liverexpression	Paxillin	Chemokine signaling pathway	KEGG
0.686913	0.00292053	DHA_liverexpression	Paxillin	cytoskeleton	GO
0.686913	0.00292053	DHA_liverexpression	Paxillin	Leukocyte transendothelial migration	KEGG
0.686913	0.00292053	DHA_liverexpression	Paxillin	VEGF signaling pathway	KEGG
-1.03928	0.00292801	EPA_liverexpression	Apolipoprotein Eb [Apo-Eb]	triglyceride catabolic process	GO
-1.03928	0.00292801	EPA_liverexpression	Apolipoprotein Eb [Apo-Eb]	cholesterol biosynthetic process	GO
-1.03928	0.00292801	EPA_liverexpression	Apolipoprotein Eb [Apo-Eb]	cholesterol efflux	GO
-1.03928	0.00292801	EPA_liverexpression	Apolipoprotein Eb [Apo-Eb]	cholesterol homeostasis	GO
-1.03928	0.00292801	EPA_liverexpression	Apolipoprotein Eb [Apo-Eb]	lipid binding	GO
-0.793059	0.00293966	EPA_muscleexpression	Propionyl-CoA carboxylase beta chain, mitochondrial (Ortho_H)	mitochondrion	GO
0.540935	0.00294414	DHA_liverexpression	Elongation of very long chain fatty acids (FEN1/Elo2, SUR4/Elo3, yeast)-like 4a (OrthoDB)	long-chain fatty-acyl-CoA biosynthetic process	GO
0.540935	0.00294414	DHA_liverexpression	Elongation of very long chain fatty acids (FEN1/Elo2, SUR4/Elo3, yeast)-like 4a (OrthoDB)	fatty acid biosynthetic process	GO
0.540935	0.00294414	DHA_liverexpression	Elongation of very long chain fatty acids (FEN1/Elo2, SUR4/Elo3, yeast)-like 4a (OrthoDB)	sphingolipid biosynthetic process	GO
0.320361	0.00294656	DHA_musclexpression	Engulfment and cell motility 1 (ced-12 homolog, C. elegans) (OrthoDB)	Chemokine signaling pathway	KEGG
0.320361	0.00294656	DHA_musclexpression	Engulfment and cell motility 1 (ced-12 homolog, C. elegans) (OrthoDB)	Chemokine signaling pathway	KEGG
0.320361	0.00294656	DHA_musclexpression	Engulfment and cell motility 1 (ced-12 homolog, C. elegans) (OrthoDB)	cytoskeleton	GO
0.320361	0.00294656	DHA_musclexpression	Engulfment and cell motility 1 (ced-12 homolog, C. elegans) (OrthoDB)	cytoskeleton	GO
-1.42194	0.00295	EPADHA_liverexpression	Calcium binding protein P22 - Ident 99	B cell receptor signaling pathway	KEGG
-1.42194	0.00295	EPADHA_liverexpression	Calcium binding protein P22 - Ident 99	T cell receptor signaling pathway	KEGG
-1.42194	0.00295	EPADHA_liverexpression	Calcium binding protein P22 - Ident 99	VEGF signaling pathway	KEGG
-1.42194	0.00295	EPADHA_liverexpression	Calcium binding protein P22 - Ident 99	Wnt signaling pathway	KEGG
0.175108	0.00295349	DHA_liverexpression	Lipid phosphate phosphatase-related protein type 4b (OrthoDB)	phospholipid metabolic process	GO
-1.94319	0.00297419	EPADHA_muscleexpression	Succinate dehydrogenase [ubiquinone] iron-sulfur subunit, mitochondrial (Ortho_H)	mitochondrion	GO
-1.94319	0.00297419	EPADHA_muscleexpression	Succinate dehydrogenase [ubiquinone] iron-sulfur subunit, mitochondrial (Ortho_H)	Citrate cycle (TCA cycle)	KEGG
-0.623418	0.0029755	DHA_musclexpression	Presequence protease, mitochondrial (Ortho_H)	mitochondrion	GO
-1.90152	0.00298	EPADHA_liverexpression	Complement component c3a (OrthoDB)	Complement and coagulation cascades	KEGG
-1.90152	0.00298	EPADHA_liverexpression	Complement component c3a (OrthoDB)	inflammatory response	GO
-0.622803	0.0029866	DHA_liverexpression	Proteasome (Prosome, macropain) subunit, alpha type, 6 (Ortho_H)	T cell receptor signaling pathway	GO
-0.622803	0.0029866	DHA_liverexpression	Proteasome (Prosome, macropain) subunit, alpha type, 6 (Ortho_H)	Fc-epsilon receptor signaling pathway	GO
-0.622803	0.0029866	DHA_liverexpression	Proteasome (Prosome, macropain) subunit, alpha type, 6 (Ortho_H)	NIK/NF-kappaB cascade	GO
0.662913	0.00299036	DHA_liverexpression	G protein-coupled receptor kinase 5 (OrthoDB)	Chemokine signaling pathway	KEGG
0.662913	0.00299036	DHA_liverexpression	G protein-coupled receptor kinase 5 (OrthoDB)	Wnt receptor signaling pathway	GO
-1.79438	0.00299615	EPA_muscleexpression	coiled-coil-helix-coiled-coil-helix domain containing 6 (chchd6), X1	mitochondrion	GO
2.29279	0.0029975	EPA_liverexpression	WD repeat-containing protein 81 (Ortho_H)	mitochondrion	GO
-1.75226	0.003	EPADHA_liverexpression	nitrilase family, member 2 (nit2)	mitochondrion	GO
1.19807	0.00300787	EPADHA_muscleexpression	Cholinergic receptor, nicotinic, epsilon (OrthoDB)	muscle contraction	GO
1.7625	0.0030163	EPADHA_muscleexpression	rho-related GTP-binding protein RhoF-like (LOC106568222), X1	Wnt signaling pathway	KEGG
-1.96654	0.00302102	EPADHA_muscleexpression	Phosphatidylinositol 4,5-bisphosphate 3-kinase catalytic subunit beta isoform (Ortho_H)	VEGF signaling pathway	KEGG
-1.96654	0.00302102	EPADHA_muscleexpression	Phosphatidylinositol 4,5-bisphosphate 3-kinase catalytic subunit beta isoform (Ortho_H)	Jak-STAT signaling pathway	KEGG
-1.96654	0.00302102	EPADHA_muscleexpression	Phosphatidylinositol 4,5-bisphosphate 3-kinase catalytic subunit beta isoform (Ortho_H)	Insulin signaling pathway	KEGG
-1.96654	0.00302102	EPADHA_muscleexpression	Phosphatidylinositol 4,5-bisphosphate 3-kinase catalytic subunit beta isoform (Ortho_H)	T cell receptor signaling pathway	KEGG
-1.96654	0.00302102	EPADHA_muscleexpression	Phosphatidylinositol 4,5-bisphosphate 3-kinase catalytic subunit beta isoform (Ortho_H)	B cell receptor signaling pathway	KEGG
-1.96654	0.00302102	EPADHA_muscleexpression	Phosphatidylinositol 4,5-bisphosphate 3-kinase catalytic subunit beta isoform (Ortho_H)	Chemokine signaling pathway	KEGG
-1.96654	0.00302102	EPADHA_muscleexpression	Phosphatidylinositol 4,5-bisphosphate 3-kinase catalytic subunit beta isoform (Ortho_H)	Fc epsilon RI signaling pathway	KEGG
-1.96654	0.00302102	EPADHA_muscleexpression	Phosphatidylinositol 4,5-bisphosphate 3-kinase catalytic subunit beta isoform (Ortho_H)	Fc gamma R-mediated phagocytosis	KEGG
-1.96654	0.00302102	EPADHA_muscleexpression	Phosphatidylinositol 4,5-bisphosphate 3-kinase catalytic subunit beta isoform (Ortho_H)	Fc-epsilon receptor signaling pathway	GO
-1.96654	0.00302102	EPADHA_muscleexpression	Phosphatidylinositol 4,5-bisphosphate 3-kinase catalytic subunit beta isoform (Ortho_H)	Fc-gamma receptor signaling pathway involved in phagocytosis	GO
-1.96654	0.00302102	EPADHA_muscleexpression	Phosphatidylinositol 4,5-bisphosphate 3-kinase catalytic subunit beta isoform (Ortho_H)	leukocyte migration	GO
-1.96654	0.00302102	EPADHA_muscleexpression	Phosphatidylinositol 4,5-bisphosphate 3-kinase catalytic subunit beta isoform (Ortho_H)	Leukocyte transendothelial migration	KEGG
-1.96654	0.00302102	EPADHA_muscleexpression	Phosphatidylinositol 4,5-bisphosphate 3-kinase catalytic subunit beta isoform (Ortho_H)	mTOR signaling pathway	KEGG
-1.96654	0.00302102	EPADHA_muscleexpression	Phosphatidylinositol 4,5-bisphosphate 3-kinase catalytic subunit beta isoform (Ortho_H)	Natural killer cell mediated cytotoxicity	KEGG
-1.96654	0.00302102	EPADHA_muscleexpression	Phosphatidylinositol 4,5-bisphosphate 3-kinase catalytic subunit beta isoform (Ortho_H)	T cell receptor signaling pathway	GO
-1.96654	0.00302102	EPADHA_muscleexpression	Phosphatidylinositol 4,5-bisphosphate 3-kinase catalytic subunit beta isoform (Ortho_H)	Toll-like receptor signaling pathway	KEGG
-0.14171	0.00302931	DHA_liverexpression	Endothelial lipase (Ortho_H)	lipid metabolic process	GO
0.301456	0.00303261	DHA_liverexpression	SH3-domain GRB2-like 1b (OrthoDB)	lipid binding	GO
-3.25681	0.00303468	EPA_liverexpression	Methylcrotonoyl-CoA carboxylase beta chain (Ortho_H)	mitochondrion	GO
-2.07646	0.0030409	EPA_muscleexpression	3-ketoacyl-CoA thiolase, mitochondrial (Ortho_H)	Fatty acid elongation in mitochondria	KEGG
-2.07646	0.0030409	EPA_muscleexpression	3-ketoacyl-CoA thiolase, mitochondrial (Ortho_H)	cholesterol biosynthetic process	GO
-2.07646	0.0030409	EPA_muscleexpression	3-ketoacyl-CoA thiolase, mitochondrial (Ortho_H)	fatty acid beta-oxidation	GO
-2.07646	0.0030409	EPA_muscleexpression	3-ketoacyl-CoA thiolase, mitochondrial (Ortho_H)	Fatty acid metabolism	KEGG
-2.07646	0.0030409	EPA_muscleexpression	3-ketoacyl-CoA thiolase, mitochondrial (Ortho_H)	mitochondrion	GO
-0.436111	0.0030611	DHA_liverexpression	Interferon-related developmental regulator 1 (OrthoDB)	muscle cell differentiation	GO
-1.00063	0.00307453	EPA_muscleexpression	Forkhead box D3 (OrthoDB)	melanocyte differentiation	GO
-0.612043	0.00307797	EPA_liverexpression	Nuclear receptor subfamily 1, group D, member 2a (OrthoDB)	circadian regulation of gene expression	GO
-0.612043	0.00307797	EPA_liverexpression	Nuclear receptor subfamily 1, group D, member 2a (OrthoDB)	PPAR signaling pathway	KEGG
-0.612043	0.00307797	EPA_liverexpression	Nuclear receptor subfamily 1, group D, member 2a (OrthoDB)	Wnt signaling pathway	KEGG
-2.108	0.00307893	EPA_liverexpression	Bardet-Biedl syndrome 4 protein-like (LOC106594346)	mitochondrion	GO
2.32965	0.00307918	EPADHA_muscleexpression	CMP-sialic acid transporter (Ortho_H)	carbohydrate metabolic process	GO
-2.2814	0.00308	EPADHA_liverexpression	Cytochrome P450, family 2, subfamily AA, polypeptide 4 (OrthoDB)	Linoleic acid metabolism	KEGG
-2.2814	0.00308	EPADHA_liverexpression	Cytochrome P450, family 2, subfamily AA, polypeptide 4 (OrthoDB)	Linoleic acid metabolism	KEGG
-2.2814	0.00308	EPADHA_liverexpression	Cytochrome P450, family 2, subfamily AA, polypeptide 4 (OrthoDB)	Retinol metabolism	KEGG
-2.2814	0.00308	EPADHA_liverexpression	Cytochrome P450, family 2, subfamily AA, polypeptide 4 (OrthoDB)	Retinol metabolism	KEGG
-2.2814	0.00308	EPADHA_liverexpression	Cytochrome P450, family 2, subfamily AA, polypeptide 4 (OrthoDB)	monooxygenase activity	GO
-2.2814	0.00308	EPADHA_liverexpression	Cytochrome P450, family 2, subfamily AA, polypeptide 4 (OrthoDB)	monooxygenase activity	GO
-2.2814	0.00308	EPADHA_liverexpression	Cytochrome P450, family 2, subfamily AA, polypeptide 4 (OrthoDB)	steroid hydroxylase activity	GO
-2.2814	0.00308	EPADHA_liverexpression	Cytochrome P450, family 2, subfamily AA, polypeptide 4 (OrthoDB)	steroid hydroxylase activity	GO
-2.2814	0.00308	EPADHA_liverexpression	Cytochrome P450, family 2, subfamily AA, polypeptide 4 (OrthoDB)	xenobiotic metabolic process	GO
-2.2814	0.00308	EPADHA_liverexpression	Cytochrome P450, family 2, subfamily AA, polypeptide 4 (OrthoDB)	xenobiotic metabolic process	GO
-1.54168	0.00308507	EPA_liverexpression	Aryl hydrocarbon receptor nuclear translocator-like 1a (OrthoDB)	Circadian rhythm - mammal	KEGG
-1.54168	0.00308507	EPA_liverexpression	Aryl hydrocarbon receptor nuclear translocator-like 1a (OrthoDB)	circadian rhythm	GO
2.76627	0.00308926	EPA_muscleexpression	Ribose-phosphate pyrophosphokinase 1 (Ortho_H)	Pentose phosphate pathway	KEGG
0.534843	0.0030966	DHA_liverexpression	Ubiquitin-like, containing PHD and RING finger domains, 1 (OrthoDB)	inflammatory response	GO
0.534843	0.0030966	DHA_liverexpression	Ubiquitin-like, containing PHD and RING finger domains, 1 (OrthoDB)	liver development	GO
-0.333049	0.00310237	EPA_muscleexpression	DNA damage-inducible transcript 4 protein-like (LOC106592479)	mitochondrion	GO
-0.333049	0.00310237	EPA_muscleexpression	DNA damage-inducible transcript 4 protein-like (LOC106592479)	reactive oxygen species metabolic process	GO
-3.80184	0.00311704	EPA_liverexpression	RAB7, member RAS oncogene family (OrthoDB)	lipid particle	GO
3.17354	0.00312633	EPA_liverexpression	Protein VPRBP (Ortho_H)	B cell differentiation	GO
0.662671	0.00316277	DHA_musclexpression	Sp2 transcription factor (OrthoDB)	immune response	GO
-2.06426	0.00316618	EPA_liverexpression	T cell immune regulator	mitochondrion	GO
1.3901	0.00316928	EPA_liverexpression	Protein Wnt-11 (Ortho_H)	angiogenesis	GO
1.3901	0.00316928	EPA_liverexpression	Protein Wnt-11 (Ortho_H)	Melanogenesis	KEGG
1.3901	0.00316928	EPA_liverexpression	Protein Wnt-11 (Ortho_H)	Wnt receptor signaling pathway	GO
1.3901	0.00316928	EPA_liverexpression	Protein Wnt-11 (Ortho_H)	Wnt signaling pathway	KEGG
-3.82812	0.00317	EPADHA_liverexpression	Adiponectin receptor 1a (OrthoDB)	Adipocytokine signaling pathway	KEGG
-1.87781	0.00317743	EPA_liverexpression	Intercellular adhesion molecule 2	triglyceride catabolic process	GO
-1.87781	0.00317743	EPA_liverexpression	Intercellular adhesion molecule 2	cholesterol efflux	GO
-1.87781	0.00317743	EPA_liverexpression	Intercellular adhesion molecule 2	cholesterol homeostasis	GO
-1.87781	0.00317743	EPA_liverexpression	Intercellular adhesion molecule 2	cholesterol metabolic process	GO
-1.87781	0.00317743	EPA_liverexpression	Intercellular adhesion molecule 2	leukocyte migration	GO
-1.87781	0.00317743	EPA_liverexpression	Intercellular adhesion molecule 2	very-low-density lipoprotein particle	GO
-2.03635	0.00318481	EPA_liverexpression	Thrombin light chain (Ortho_H)	acute-phase response	GO
-2.03635	0.00318481	EPA_liverexpression	Thrombin light chain (Ortho_H)	Complement and coagulation cascades	KEGG
-2.03635	0.00318481	EPA_liverexpression	Thrombin light chain (Ortho_H)	leukocyte migration	GO
1.37093	0.0031855	EPA_muscleexpression	Rho family GTPase 1 like (OrthoDB)	Wnt signaling pathway	KEGG
-1.02425	0.00318805	EPA_liverexpression	EMR2	immune response	GO
-1.02425	0.00318805	EPA_liverexpression	EMR2	inflammatory response	GO
1.41324	0.00319	EPADHA_liverexpression	Histone chaperone asf1-A (as1la)	muscle cell differentiation	GO
-2.29591	0.00319003	EPA_liverexpression	Coiled-coil domain-containing protein 56 (ccd56)	mitochondrion	GO
-2.26867	0.00319907	EPA_liverexpression	Acyl-CoA synthetase family member 2 (OrthoDB)	long-chain fatty-acyl-CoA biosynthetic process	GO
-2.26867	0.00319907	EPA_liverexpression	Acyl-CoA synthetase family member 2 (OrthoDB)	mitochondrion	GO
-2.4175	0.00321341	EPA_muscleexpression	src substrate protein p85-like (LOC106587066), X1	cytoskeleton	GO
0.28958	0.00322464	DHA_liverexpression	SH3 domain-binding protein 2	Natural killer cell mediated cytotoxicity	KEGG
-2.90554	0.00323541	EPA_muscleexpression	Regulator of nonsense transcripts 2 (Ortho_H)	liver development	GO
-2.10845	0.00323665	EPA_muscleexpression	BCL2/adenovirus E1b 19 kDa interacting protein 3a	defense response to virus	GO
-0.840278	0.00325	EPADHA_liverexpression	Fatty acid desaturase 1 (Ortho_H)	Biosynthesis of unsaturated fatty acids	KEGG
-0.840278	0.00325	EPADHA_liverexpression	Fatty acid desaturase 1 (Ortho_H)	PPAR signaling pathway	KEGG
-0.840278	0.00325	EPADHA_liverexpression	Fatty acid desaturase 1 (Ortho_H)	fatty acid biosynthetic process	GO
-0.840278	0.00325	EPADHA_liverexpression	Fatty acid desaturase 1 (Ortho_H)	linoleic acid metabolic process	GO
-0.840278	0.00325	EPADHA_liverexpression	Fatty acid desaturase 1 (Ortho_H)	lipid metabolic process	GO
0.80497	0.00325659	EPA_liverexpression	Wingless-type MMTV integration site family, member 9B (OrthoDB)	Melanogenesis	KEGG
0.80497	0.00325659	EPA_liverexpression	Wingless-type MMTV integration site family, member 9B (OrthoDB)	Wnt receptor signaling pathway	GO
0.80497	0.00325659	EPA_liverexpression	Wingless-type MMTV integration site family, member 9B (OrthoDB)	Wnt signaling pathway	KEGG
-1.06896	0.00325921	EPADHA_muscleexpression	G protein-coupled receptor kinase 5 (OrthoDB)	Chemokine signaling pathway	KEGG
-1.06896	0.00325921	EPADHA_muscleexpression	G protein-coupled receptor kinase 5 (OrthoDB)	fat cell differentiation	GO
-1.06896	0.00325921	EPADHA_muscleexpression	G protein-coupled receptor kinase 5 (OrthoDB)	Wnt receptor signaling pathway	GO
-2.03679	0.00326953	EPA_liverexpression	Cytochrome P450, family 2, subfamily AA, polypeptide 4 (OrthoDB)	Arachidonic acid metabolism	KEGG
-2.03679	0.00326953	EPA_liverexpression	Cytochrome P450, family 2, subfamily AA, polypeptide 4 (OrthoDB)	Drug metabolism - cytochrome P450	KEGG
-2.03679	0.00326953	EPA_liverexpression	Cytochrome P450, family 2, subfamily AA, polypeptide 4 (OrthoDB)	Drug metabolism - other enzymes	KEGG
-2.03679	0.00326953	EPA_liverexpression	Cytochrome P450, family 2, subfamily AA, polypeptide 4 (OrthoDB)	Linoleic acid metabolism	KEGG
-2.03679	0.00326953	EPA_liverexpression	Cytochrome P450, family 2, subfamily AA, polypeptide 4 (OrthoDB)	Metabolism of xenobiotics by cytochrome P450	KEGG
-2.03679	0.00326953	EPA_liverexpression	Cytochrome P450, family 2, subfamily AA, polypeptide 4 (OrthoDB)	Retinol metabolism	KEGG
-2.03679	0.00326953	EPA_liverexpression	Cytochrome P450, family 2, subfamily AA, polypeptide 4 (OrthoDB)	xenobiotic metabolic process	GO
0.819507	0.0032761	DHA_liverexpression	Dystroglycan 1 (OrthoDB)	muscle fiber development	GO
-1.01287	0.00327844	EPA_liverexpression	Microtubule-associated tumor suppressor 1 homolog A	mitochondrion	GO
1.06611	0.00327872	EPA_liverexpression	Mitochondrial coenzyme A transporter SLC25A42 (Ortho_H)	mitochondrion	GO
1.91158	0.00329312	EPA_muscleexpression	Ankyrin-1 (Ortho_H)	cytoskeleton	GO
1.91158	0.00329312	EPA_muscleexpression	Ankyrin-1 (Ortho_H)	cytoskeleton	GO
1.91158	0.00329312	EPA_muscleexpression	Ankyrin-1 (Ortho_H)	cytoskeleton organization	GO
1.91158	0.00329312	EPA_muscleexpression	Ankyrin-1 (Ortho_H)	cytoskeleton organization	GO
0.191048	0.00329797	DHA_liverexpression	Nuclear factor of activated T-cells, cytoplasmic, calcineurin-dependent 1 (OrthoDB)	B cell receptor signaling pathway	KEGG
0.191048	0.00329797	DHA_liverexpression	Nuclear factor of activated T-cells, cytoplasmic, calcineurin-dependent 1 (OrthoDB)	Fc-epsilon receptor signaling pathway	GO
0.191048	0.00329797	DHA_liverexpression	Nuclear factor of activated T-cells, cytoplasmic, calcineurin-dependent 1 (OrthoDB)	Natural killer cell mediated cytotoxicity	KEGG
0.191048	0.00329797	DHA_liverexpression	Nuclear factor of activated T-cells, cytoplasmic, calcineurin-dependent 1 (OrthoDB)	T cell receptor signaling pathway	KEGG
0.191048	0.00329797	DHA_liverexpression	Nuclear factor of activated T-cells, cytoplasmic, calcineurin-dependent 1 (OrthoDB)	VEGF signaling pathway	KEGG
0.191048	0.00329797	DHA_liverexpression	Nuclear factor of activated T-cells, cytoplasmic, calcineurin-dependent 1 (OrthoDB)	Wnt signaling pathway	KEGG
0.516988	0.00329896	DHA_musclexpression	Decorin (OrthoDB)	cytokine-mediated signaling pathway	GO
1.08374	0.00330427	EPA_liverexpression	Natural killer cell receptor 2B4	defense response	GO
1.08374	0.00330427	EPA_liverexpression	Natural killer cell receptor 2B4	innate immune response	GO
1.08374	0.00330427	EPA_liverexpression	Natural killer cell receptor 2B4	leukocyte migration	GO
0.988189	0.00331692	EPA_liverexpression	Protein tyrosine phosphatase, receptor type, f, b (OrthoDB)	Insulin signaling pathway	KEGG
0.986146	0.00332	EPADHA_liverexpression	disabled homolog 2-interacting protein-like (LOC106580127), X1	inflammatory response	GO
0.986146	0.00332	EPADHA_liverexpression	disabled homolog 2-interacting protein-like (LOC106580127), X1	innate immune response	GO
-1.98137	0.00332027	EPA_muscleexpression	tubulin-specific chaperone cofactor E-like protein (LOC106567572), X1	cytoskeleton	GO
-1.53049	0.00333398	EPA_muscleexpression	Glutamine-rich protein 1 (Ortho_H)	cytoskeleton organization	GO
0.18176	0.00333484	DHA_musclexpression	Cyclin E1 (OrthoDB)	Wnt receptor signaling pathway	GO
-0.65584	0.0033424	EPA_muscleexpression	Cryptochrome 1b (OrthoDB)	mitochondrion	GO
-0.65584	0.0033424	EPA_muscleexpression	Cryptochrome 1b (OrthoDB)	gluconeogenesis	GO
-0.65584	0.0033424	EPA_muscleexpression	Cryptochrome 1b (OrthoDB)	circadian regulation of gene expression	GO
-0.65584	0.0033424	EPA_muscleexpression	Cryptochrome 1b (OrthoDB)	Circadian rhythm - mammal	KEGG
-1.12243	0.0033463	EPA_liverexpression	hemicentin-1-like (LOC106601281), X1	acute inflammatory response	GO
-1.12243	0.0033463	EPA_liverexpression	hemicentin-1-like (LOC106601281), X1	B cell differentiation	GO
-1.12243	0.0033463	EPA_liverexpression	hemicentin-1-like (LOC106601281), X1	leukocyte cell-cell adhesion	GO
-1.12243	0.0033463	EPA_liverexpression	hemicentin-1-like (LOC106601281), X1	Leukocyte transendothelial migration	KEGG
-0.443168	0.0033479	DHA_liverexpression	RuvB-like 1 (Ortho_H)	damaged DNA binding	GO
-0.443168	0.0033479	DHA_liverexpression	RuvB-like 1 (Ortho_H)	Wnt signaling pathway	KEGG
0.530803	0.00335176	EPA_liverexpression	protein phosphatase 1 regulatory subunit 3B-like (LOC106563715), X1	Insulin signaling pathway	KEGG
-0.557675	0.00335958	DHA_liverexpression	Serine incorporator 1 (OrthoDB)	sphingolipid metabolic process	GO
-1.18532	0.00336	EPADHA_liverexpression	Nuclear factor NF-kappa-B p100 subunit (Ortho_H)	inflammatory response	GO
-1.18532	0.00336	EPADHA_liverexpression	Nuclear factor NF-kappa-B p100 subunit (Ortho_H)	innate immune response	GO
-0.646966	0.00336086	EPA_liverexpression	Low density lipoprotein receptor (OrthoDB)	cholesterol homeostasis	GO
-0.646966	0.00336086	EPA_liverexpression	Low density lipoprotein receptor (OrthoDB)	cholesterol metabolic process	GO
-1.02575	0.00337375	EPA_liverexpression	mid1-interacting protein 1-B-like (LOC106574646)	lipid metabolic process	GO
-0.553561	0.00338	EPADHA_liverexpression	C-X-C chemokine receptor type 4 (Ortho_H)	inflammatory response	GO
0.904919	0.00338173	EPA_muscleexpression	Dihydropyrimidinase (Ortho_H)	Drug metabolism - other enzymes	KEGG
0.904919	0.00338173	EPA_muscleexpression	Dihydropyrimidinase (Ortho_H)	Pantothenate and CoA biosynthesis	KEGG
-1.10685	0.00338503	EPA_liverexpression	SH3 domain-containing protein 19	cytoskeleton organization	GO
2.10928	0.00341126	EPA_muscleexpression	CMP-sialic acid transporter (Ortho_H)	carbohydrate metabolic process	GO
-0.936125	0.00341819	EPADHA_muscleexpression	Heat shock cognate 70 (OrthoDB)	Antigen processing and presentation	KEGG
-0.936125	0.00341819	EPADHA_muscleexpression	Heat shock cognate 70 (OrthoDB)	mitochondrion	GO
2.16572	0.00342549	EPA_muscleexpression	Mitogen-activated protein kinase 4 (OrthoDB)	Toll-like receptor signaling pathway	KEGG
2.16572	0.00342549	EPA_muscleexpression	Mitogen-activated protein kinase 4 (OrthoDB)	VEGF signaling pathway	KEGG
-2.09829	0.00345	EPADHA_liverexpression	anti-apoptotic protein NR-13 [Gadus morhua]	mitochondrion	GO
0.991971	0.00345463	EPA_liverexpression	Suppressor of cytokine signaling 6b (OrthoDB)	cytokine-mediated signaling pathway	GO
0.615627	0.0034569	DHA_musclexpression	Scinderin (OrthoDB)	Fc gamma R-mediated phagocytosis	KEGG
0.615627	0.0034569	DHA_musclexpression	Scinderin (OrthoDB)	Fc gamma R-mediated phagocytosis	KEGG
2.51742	0.00345924	EPA_muscleexpression	Mitochondrial carrier homolog 2 (Ortho_H)	mitochondrion	GO
-2.95486	0.00346	EPADHA_liverexpression	Arsenic (+3 oxidation state) methyltransferase (OrthoDB)	mitochondrion	GO
-2.26558	0.00346634	EPADHA_muscleexpression	BCL2/adenovirus E1b 19 kDa interacting protein 3a	defense response to virus	GO
-0.909304	0.00347836	EPADHA_muscleexpression	Adipocyte enhancer-binding protein 1 (Ortho_H)	muscle organ development	GO
-0.981499	0.0034892	EPA_liverexpression	LYR motif-containing protein 1-like (LOC106579248), X1	mitochondrion	GO
-2.36968	0.00349	EPADHA_liverexpression	Bardet-Biedl syndrome 4 protein-like (LOC106594346)	mitochondrion	GO
2.64643	0.00349621	EPADHA_muscleexpression	Sphingomyelin phosphodiesterase 4 (Ortho_H)	Sphingolipid metabolism	KEGG
-2.0396	0.00350647	EPA_liverexpression	apolipoprotein A-I (LOC100136573), X1	antioxidant activity	GO
-2.0396	0.00350647	EPA_liverexpression	apolipoprotein A-I (LOC100136573), X1	triglyceride catabolic process	GO
-2.0396	0.00350647	EPA_liverexpression	apolipoprotein A-I (LOC100136573), X1	cholesterol biosynthetic process	GO
-2.0396	0.00350647	EPA_liverexpression	apolipoprotein A-I (LOC100136573), X1	cholesterol efflux	GO
-2.0396	0.00350647	EPA_liverexpression	apolipoprotein A-I (LOC100136573), X1	cholesterol homeostasis	GO
-2.0396	0.00350647	EPA_liverexpression	apolipoprotein A-I (LOC100136573), X1	cholesterol metabolic process	GO
-2.0396	0.00350647	EPA_liverexpression	apolipoprotein A-I (LOC100136573), X1	leukocyte cell-cell adhesion	GO
-2.0396	0.00350647	EPA_liverexpression	apolipoprotein A-I (LOC100136573), X1	lipid binding	GO
-2.0396	0.00350647	EPA_liverexpression	apolipoprotein A-I (LOC100136573), X1	lipid homeostasis	GO
-2.0396	0.00350647	EPA_liverexpression	apolipoprotein A-I (LOC100136573), X1	lipid transport	GO
-2.0396	0.00350647	EPA_liverexpression	apolipoprotein A-I (LOC100136573), X1	PPAR signaling pathway	KEGG
-2.0396	0.00350647	EPA_liverexpression	apolipoprotein A-I (LOC100136573), X1	very-low-density lipoprotein particle	GO
2.12085	0.00350938	EPA_muscleexpression	Semaphorin-4D (Ortho_H)	immune response	GO
-1.02635	0.00351	EPADHA_liverexpression	Nuclear receptor subfamily 1, group D, member 2a (OrthoDB)	PPAR signaling pathway	KEGG
-1.02635	0.00351	EPADHA_liverexpression	Nuclear receptor subfamily 1, group D, member 2a (OrthoDB)	Wnt signaling pathway	KEGG
-1.02635	0.00351	EPADHA_liverexpression	Nuclear receptor subfamily 1, group D, member 2a (OrthoDB)	steroid hormone receptor activity	GO
2.35929	0.00351322	EPADHA_muscleexpression	Dystrophin - Ident 96	muscle organ development	GO
2.35929	0.00351322	EPADHA_muscleexpression	dystrophin-like (LOC106594663), X2	muscle organ development	GO
-0.304671	0.0035146	DHA_liverexpression	Phosphate cytidylyltransferase 1, choline, alpha b (OrthoDB)	Glycerophospholipid metabolism	KEGG
-1.84004	0.0035227	EPADHA_muscleexpression	ATP synthase subunit alpha, mitochondrial (Ortho_H)	lipid metabolic process	GO
-1.76622	0.00352927	EPA_muscleexpression	Apoptosis-stimulating of p53 protein 1 (Ortho_H)	mitochondrion	GO
-3.96161	0.00353	EPADHA_liverexpression	3-phosphoinositide-dependent protein kinase 1 (Ortho_H)	Insulin signaling pathway	KEGG
-3.96161	0.00353	EPADHA_liverexpression	3-phosphoinositide-dependent protein kinase 1 (Ortho_H)	PPAR signaling pathway	KEGG
-0.57669	0.00353327	EPA_muscleexpression	Phosphoinositide 3-kinase regulatory subunit 5 (Ortho_H)	Insulin signaling pathway	KEGG
-0.57669	0.00353327	EPA_muscleexpression	Phosphoinositide 3-kinase regulatory subunit 5 (Ortho_H)	B cell receptor signaling pathway	KEGG
-0.57669	0.00353327	EPA_muscleexpression	Phosphoinositide 3-kinase regulatory subunit 5 (Ortho_H)	Chemokine signaling pathway	KEGG
-0.57669	0.00353327	EPA_muscleexpression	Phosphoinositide 3-kinase regulatory subunit 5 (Ortho_H)	Fc epsilon RI signaling pathway	KEGG
-0.57669	0.00353327	EPA_muscleexpression	Phosphoinositide 3-kinase regulatory subunit 5 (Ortho_H)	Fc gamma R-mediated phagocytosis	KEGG
-0.57669	0.00353327	EPA_muscleexpression	Phosphoinositide 3-kinase regulatory subunit 5 (Ortho_H)	Jak-STAT signaling pathway	KEGG
-0.57669	0.00353327	EPA_muscleexpression	Phosphoinositide 3-kinase regulatory subunit 5 (Ortho_H)	Leukocyte transendothelial migration	KEGG
-0.57669	0.00353327	EPA_muscleexpression	Phosphoinositide 3-kinase regulatory subunit 5 (Ortho_H)	mTOR signaling pathway	KEGG
-0.57669	0.00353327	EPA_muscleexpression	Phosphoinositide 3-kinase regulatory subunit 5 (Ortho_H)	Natural killer cell mediated cytotoxicity	KEGG
-0.57669	0.00353327	EPA_muscleexpression	Phosphoinositide 3-kinase regulatory subunit 5 (Ortho_H)	T cell receptor signaling pathway	KEGG
-0.57669	0.00353327	EPA_muscleexpression	Phosphoinositide 3-kinase regulatory subunit 5 (Ortho_H)	Toll-like receptor signaling pathway	KEGG
-0.57669	0.00353327	EPA_muscleexpression	Phosphoinositide 3-kinase regulatory subunit 5 (Ortho_H)	VEGF signaling pathway	KEGG
1.28838	0.00353709	EPA_liverexpression	Pleckstrin homology domain containing, family G (with RhoGef domain) member 5a (OrthoDB)	angiogenesis	GO
-1.08117	0.00355118	DHA_liverexpression	Mitochondrial-processing peptidase subunit alpha (Ortho_H)	mitochondrion	GO
1.43895	0.00356	EPADHA_liverexpression	Rho guanine nucleotide exchange factor (GEF) 1a (OrthoDB)	innate immune response	GO
1.38488	0.00356396	EPA_muscleexpression	monoglyceride lipase (mgll)	fatty acid biosynthetic process	GO
1.38488	0.00356396	EPA_muscleexpression	monoglyceride lipase (mgll)	arachidonic acid metabolic process	GO
1.38488	0.00356396	EPA_muscleexpression	monoglyceride lipase (mgll)	Glycerolipid metabolism	KEGG
1.38488	0.00356396	EPA_muscleexpression	monoglyceride lipase (mgll)	inflammatory response	GO
1.38488	0.00356396	EPA_muscleexpression	monoglyceride lipase (mgll)	lipid metabolic process	GO
1.38488	0.00356396	EPA_muscleexpression	monoglyceride lipase (mgll)	triglyceride catabolic process	GO
-3.13433	0.00357	EPADHA_liverexpression	CD59 molecule, complement regulatory protein (cd59)	Complement and coagulation cascades	KEGG
-1.31003	0.00358	EPADHA_liverexpression	ATP-binding cassette sub-family A member 1	cholesterol efflux	GO
-1.31003	0.00358	EPADHA_liverexpression	ATP-binding cassette sub-family A member 1	cholesterol homeostasis	GO
-1.31003	0.00358	EPADHA_liverexpression	ATP-binding cassette sub-family A member 1	cholesterol metabolic process	GO
-0.806701	0.00358289	EPA_muscleexpression	Ski-like protein	lymphocyte homeostasis	GO
0.783646	0.00358522	EPA_liverexpression	Dynamin 1-like (OrthoDB)	peroxisome	GO
0.783646	0.00358522	EPA_liverexpression	Dynamin 1-like (OrthoDB)	Fc gamma R-mediated phagocytosis	KEGG
0.783646	0.00358522	EPA_liverexpression	Dynamin 1-like (OrthoDB)	lipid binding	GO
0.783646	0.00358522	EPA_liverexpression	Dynamin 1-like (OrthoDB)	mitochondrion	GO
0.287559	0.00358886	DHA_liverexpression	golgin subfamily A member 6-like protein 22 (LOC106608875)	cytoskeleton	GO
-1.40235	0.00359	EPADHA_liverexpression	Heat shock 70 kDa protein 13 (Ortho_H)	mitochondrion	GO
-0.381979	0.00359	EPADHA_liverexpression	Ubiquitin specific peptidase 2a (OrthoDB)	circadian regulation of gene expression	GO
-0.381979	0.00359	EPADHA_liverexpression	Ubiquitin specific peptidase 2a (OrthoDB)	circadian behavior	GO
-2.4173	0.00359375	EPA_liverexpression	Pyruvate dehydrogenase (lipoamide) alpha 1b (OrthoDB)	Glycolysis / Gluconeogenesis	KEGG
-2.4173	0.00359375	EPA_liverexpression	Pyruvate dehydrogenase (lipoamide) alpha 1b (OrthoDB)	Citrate cycle (TCA cycle)	KEGG
-2.4173	0.00359375	EPA_liverexpression	Pyruvate dehydrogenase (lipoamide) alpha 1b (OrthoDB)	glycolysis	GO
-2.4173	0.00359375	EPA_liverexpression	Pyruvate dehydrogenase (lipoamide) alpha 1b (OrthoDB)	mitochondrion	GO
-2.4173	0.00359375	EPA_liverexpression	Pyruvate dehydrogenase (lipoamide) alpha 1b (OrthoDB)	Pyruvate metabolism	KEGG
-0.419981	0.00360197	EPA_muscleexpression	Heat shock cognate 70 (OrthoDB)	mitochondrion	GO
-0.419981	0.00360197	EPA_muscleexpression	Heat shock cognate 70 (OrthoDB)	Antigen processing and presentation	KEGG
0.538995	0.0036056	DHA_musclexpression	tumor protein p53 inducible nuclear protein 1 (tp53inp1), X1	antioxidant activity	GO
1.87682	0.00361008	EPA_muscleexpression	60S ribosomal protein L22-like (LOC106566811)	T cell differentiation in thymus	GO
-1.19229	0.00361571	EPA_liverexpression	C type lectin receptor B (LOC100136447), X1	defense response to bacterium	GO
-1.19229	0.00361571	EPA_liverexpression	C type lectin receptor B (LOC100136447), X1	innate immune response	GO
1.65616	0.00363732	EPA_muscleexpression	Sarcoglycan, delta (dystrophin-associated glycoprotein) (OrthoDB)	cytoskeleton	GO
1.65616	0.00363732	EPA_muscleexpression	Sarcoglycan, delta (dystrophin-associated glycoprotein) (OrthoDB)	muscle organ development	GO
-1.65803	0.0036471	EPA_liverexpression	chymotrypsin-like elastase family member 2A (LOC106578915), X1	mitochondrion	GO
-1.01391	0.00364819	DHA_liverexpression	tumor suppressor candidate 2-like (LOC106583437)	mitochondrion	GO
-1.01391	0.00364819	DHA_liverexpression	tumor suppressor candidate 2-like (LOC106583437)	inflammatory response	GO
-1.01391	0.00364819	DHA_liverexpression	tumor suppressor candidate 2-like (LOC106583437)	natural killer cell differentiation	GO
-2.53268	0.00365	EPADHA_liverexpression	Succinate dehydrogenase cytochrome b560 subunit, mitochondrial (Ortho_H)	mitochondrion	GO
2.10713	0.00365447	EPA_muscleexpression	Phosducin-like protein 3 (Ortho_H)	angiogenesis	GO
0.348702	0.00365588	DHA_liverexpression	Neutrophil cytosolic factor 2	Leukocyte transendothelial migration	KEGG
0.647653	0.00367523	EPA_liverexpression	Ephrin A1b (OrthoDB)	angiogenesis	GO
0.630552	0.00368041	DHA_musclexpression	Dishevelled, dsh homolog 3a (Drosophila) (OrthoDB)	Melanogenesis	KEGG
0.630552	0.00368041	DHA_musclexpression	Dishevelled, dsh homolog 3a (Drosophila) (OrthoDB)	Wnt receptor signaling pathway	GO
0.630552	0.00368041	DHA_musclexpression	Dishevelled, dsh homolog 3a (Drosophila) (OrthoDB)	Wnt signaling pathway	KEGG
2.47579	0.00368498	EPADHA_muscleexpression	Retinol saturase (all-trans-retinol 13,14-reductase) (OrthoDB)	Retinol metabolism	KEGG
1.15315	0.00368618	EPA_liverexpression	Phosphatidate phosphatase LPIN2	lipid metabolic process	GO
1.15315	0.00368618	EPA_liverexpression	Phosphatidate phosphatase LPIN2	triglyceride biosynthetic process	GO
-2.65339	0.00369	EPADHA_liverexpression	transcription factor B2, mitochondrial (tfb2m)	mitochondrion	GO
-1.24551	0.00369714	EPADHA_muscleexpression	Signal transducing adapter molecule 2 (Ortho_H)	Jak-STAT signaling pathway	KEGG
-2.25277	0.0037	EPADHA_liverexpression	ATP synthase-coupling factor 6, mitochondrial-like (LOC106574334)	mitochondrion	GO
2.25446	0.00371	EPADHA_liverexpression	GTP-binding protein 5; cDNA FLJ57421, highly simil	mitochondrion	GO
0.181466	0.00371381	DHA_liverexpression	Myeloperoxidase (mpo)	defense response	GO
0.181466	0.00371381	DHA_liverexpression	Myeloperoxidase (mpo)	defense response to bacterium	GO
0.181466	0.00371381	DHA_liverexpression	Myeloperoxidase (mpo)	defense response to fungus	GO
0.181466	0.00371381	DHA_liverexpression	Myeloperoxidase (mpo)	inflammatory response	GO
0.181466	0.00371381	DHA_liverexpression	Myeloperoxidase (mpo)	mitochondrion	GO
0.555916	0.00371505	DHA_musclexpression	supervillin-like (LOC106600794), X1	cytoskeleton organization	GO
-1.29053	0.00371747	EPADHA_muscleexpression	Dihydrolipoyl dehydrogenase, mitochondrial precursor [Salmo salar]	Citrate cycle (TCA cycle)	KEGG
-1.29053	0.00371747	EPADHA_muscleexpression	Dihydrolipoyl dehydrogenase, mitochondrial precursor [Salmo salar]	Glycolysis / Gluconeogenesis	KEGG
-1.29053	0.00371747	EPADHA_muscleexpression	Dihydrolipoyl dehydrogenase, mitochondrial precursor [Salmo salar]	Pyruvate metabolism	KEGG
-0.518892	0.00371763	DHA_liverexpression	interleukin-1 receptor type 1-like (LOC106586476)	innate immune response	GO
0.398965	0.0037177	DHA_musclexpression	Sialate O-acetylesterase	carbohydrate metabolic process	GO
-1.26613	0.00372	EPADHA_liverexpression	Growth factor receptor-bound protein 2a (OrthoDB)	B cell receptor signaling pathway	KEGG
-1.26613	0.00372	EPADHA_liverexpression	Growth factor receptor-bound protein 2a (OrthoDB)	Insulin signaling pathway	KEGG
-1.26613	0.00372	EPADHA_liverexpression	Growth factor receptor-bound protein 2a (OrthoDB)	T cell receptor signaling pathway	KEGG
0.191389	0.0037278	DHA_musclexpression	Ras-related protein Rab-27A	melanosome	GO
-0.786971	0.00372854	EPA_muscleexpression	Phosphofructokinase, muscle a (OrthoDB)	Pentose phosphate pathway	KEGG
-0.786971	0.00372854	EPA_muscleexpression	Phosphofructokinase, muscle a (OrthoDB)	glycolysis	GO
-0.786971	0.00372854	EPA_muscleexpression	Phosphofructokinase, muscle a (OrthoDB)	Glycolysis / Gluconeogenesis	KEGG
-0.479173	0.00373815	EPA_liverexpression	Endothelial lipase (Ortho_H)	lipid metabolic process	GO
1.39534	0.00374	EPADHA_liverexpression	Sestrin 3 - Ident 48	p53 signaling pathway	KEGG
-1.95922	0.00375	EPADHA_liverexpression	Inactive phospholipase C-like protein 1	lipid catabolic process	GO
-1.95922	0.00375	EPADHA_liverexpression	Inactive phospholipase C-like protein 1	lipid metabolic process	GO
-1.94634	0.00375	EPADHA_liverexpression	NADH dehydrogenase [ubiquinone] 1 alpha subcomplex subunit 13 (Ortho_H)	mitochondrion	GO
-1.94634	0.00375	EPADHA_liverexpression	NADH dehydrogenase [ubiquinone] 1 alpha subcomplex subunit 13 (Ortho_H)	reactive oxygen species metabolic process	GO
0.738378	0.00376061	DHA_musclexpression	AP-1 complex subunit gamma-1-like (LOC106569429), X1	mitochondrion	GO
1.22795	0.00377	EPADHA_liverexpression	venom phosphodiesterase 1-like (LOC106588363)	Riboflavin metabolism	KEGG
0.621653	0.00377895	DHA_musclexpression	Myosin light chain 1	muscle contraction	GO
0.621653	0.00377895	DHA_musclexpression	Myosin light chain 1	muscle myosin complex	GO
1.36327	0.00378	EPADHA_liverexpression	Krueppel-like factor 6 (Ortho_H)	B cell differentiation	GO
-0.382851	0.00378246	EPA_liverexpression	Hepcidin-1 (hepc1)	acute-phase response	GO
-0.382851	0.00378246	EPA_liverexpression	Hepcidin-1 (hepc1)	defense response to bacterium	GO
-0.382851	0.00378246	EPA_liverexpression	Hepcidin-1 (hepc1)	defense response to fungus	GO
-0.382851	0.00378246	EPA_liverexpression	Hepcidin-1 (hepc1)	defense response to Gram-negative bacterium	GO
-0.382851	0.00378246	EPA_liverexpression	Hepcidin-1 (hepc1)	defense response to Gram-positive bacterium	GO
-0.382851	0.00378246	EPA_liverexpression	Hepcidin-1 (hepc1)	immune response	GO
1.2566	0.00378374	EPA_muscleexpression	fibroblast growth factor 6-like (LOC106561359), X4	angiogenesis	GO
-1.16238	0.0037863	EPADHA_muscleexpression	3-oxo-5-alpha-steroid 4-dehydrogenase 2 (s5a2)	steroid metabolic process	GO
-1.16238	0.0037863	EPADHA_muscleexpression	3-oxo-5-alpha-steroid 4-dehydrogenase 2 (s5a2)	steroid biosynthetic process	GO
-1.16238	0.0037863	EPADHA_muscleexpression	3-oxo-5-alpha-steroid 4-dehydrogenase 2 (s5a2)	Steroid hormone biosynthesis	KEGG
-1.16238	0.0037863	EPADHA_muscleexpression	3-oxo-5-alpha-steroid 4-dehydrogenase 2-like (LOC106564819), X1	steroid biosynthetic process	GO
-1.16238	0.0037863	EPADHA_muscleexpression	3-oxo-5-alpha-steroid 4-dehydrogenase 2-like (LOC106564819), X1	Steroid hormone biosynthesis	KEGG
-1.16238	0.0037863	EPADHA_muscleexpression	3-oxo-5-alpha-steroid 4-dehydrogenase 2-like (LOC106564819), X1	steroid metabolic process	GO
-1.58937	0.00379	EPADHA_liverexpression	complement C3-like (LOC106564830)	inflammatory response	GO
-3.29511	0.00379	EPADHA_liverexpression	Myosin, light chain 9b, regulatory (OrthoDB)	muscle contraction	GO
2.44527	0.00380403	EPA_muscleexpression	Protein disulfide-isomerase A4 (Ortho_H)	cell redox homeostasis	GO
-1.36122	0.00380666	EPA_muscleexpression	ATP-binding cassette sub-family B member 8, mitochondrial (Ortho_H)	mitochondrion	GO
-2.27774	0.003809	EPA_liverexpression	Akirin 1 (OrthoDB)	innate immune response	GO
1.53991	0.00381723	EPA_liverexpression	bcl-2-like protein 11 (LOC106608126)	B cell apoptotic process	GO
1.53991	0.00381723	EPA_liverexpression	bcl-2-like protein 11 (LOC106608126)	mitochondrion	GO
-1.85067	0.00383	EPADHA_liverexpression	Cytochrome c oxidase subunit 5B, mitochondrial	cytochrome-c oxidase activity	GO
-0.749064	0.00383534	EPA_liverexpression	NF-kappa-B inhibitor alpha-like (LOC106611175)	Adipocytokine signaling pathway	KEGG
-0.749064	0.00383534	EPA_liverexpression	NF-kappa-B inhibitor alpha-like (LOC106611175)	B cell receptor signaling pathway	KEGG
-0.749064	0.00383534	EPA_liverexpression	NF-kappa-B inhibitor alpha-like (LOC106611175)	Chemokine signaling pathway	KEGG
-0.749064	0.00383534	EPA_liverexpression	NF-kappa-B inhibitor alpha-like (LOC106611175)	Fc-epsilon receptor signaling pathway	GO
-0.749064	0.00383534	EPA_liverexpression	NF-kappa-B inhibitor alpha-like (LOC106611175)	T cell receptor signaling pathway	KEGG
-0.749064	0.00383534	EPA_liverexpression	NF-kappa-B inhibitor alpha-like (LOC106611175)	T cell receptor signaling pathway	GO
-0.749064	0.00383534	EPA_liverexpression	NF-kappa-B inhibitor alpha-like (LOC106611175)	Toll-like receptor signaling pathway	KEGG
0.398712	0.00384094	DHA_liverexpression	Phosphoinositide 3-kinase adapter protein 1	B cell receptor signaling pathway	KEGG
-3.42826	0.00384518	EPA_liverexpression	Target of rapamycin complex 2 subunit MAPKAP1 (Ortho_H)	T cell costimulation	GO
-3.6421	0.00385	EPADHA_liverexpression	tumor suppressor candidate 2-like (LOC106583437)	inflammatory response	GO
-3.6421	0.00385	EPADHA_liverexpression	tumor suppressor candidate 2-like (LOC106583437)	mitochondrion	GO
-3.6421	0.00385	EPADHA_liverexpression	tumor suppressor candidate 2-like (LOC106583437)	natural killer cell differentiation	GO
-0.771213	0.00385434	EPA_liverexpression	Interleukin-4 receptor alpha chain (il4ra)	antigen binding	GO
-0.771213	0.00385434	EPA_liverexpression	Interleukin-4 receptor alpha chain (il4ra)	Cytokine-cytokine receptor interaction	KEGG
-0.771213	0.00385434	EPA_liverexpression	Interleukin-4 receptor alpha chain (il4ra)	immune response	GO
-0.771213	0.00385434	EPA_liverexpression	Interleukin-4 receptor alpha chain (il4ra)	Jak-STAT signaling pathway	KEGG
-0.771213	0.00385434	EPA_liverexpression	Interleukin-4 receptor alpha chain (il4ra)	T cell differentiation	GO
-1.50386	0.00385928	EPA_muscleexpression	Kelch repeat and BTB domain-containing protein 12 (Ortho_H)	cytoskeleton	GO
-0.285895	0.00386701	DHA_liverexpression	Muscle-specific beta 1 integrin binding protein 2 (OrthoDB)	muscle organ development	GO
-0.928468	0.00387016	EPA_liverexpression	Sushi domain-containing protein 2	immune response	GO
2.6415	0.00389268	EPA_liverexpression	Nuclear cap-binding protein subunit 1 (Ortho_H)	mitochondrion	GO
-1.06044	0.00389464	EPA_muscleexpression	coiled-coil-helix-coiled-coil-helix domain-containing protein 2-like (LOC106581057)	mitochondrion	GO
2.1245	0.00389792	EPADHA_muscleexpression	DnaJ (Hsp40) homolog_ subfamily C_ member 5aa - Ident 50	mitochondrion	GO
-0.958785	0.00390895	EPA_muscleexpression	Apoptosis-stimulating of p53 protein 1	mitochondrion	GO
-1.6378	0.00391	EPADHA_liverexpression	25-hydroxycholesterol 7-alpha-hydroxylase	Primary bile acid biosynthesis	KEGG
-1.6378	0.00391	EPADHA_liverexpression	25-hydroxycholesterol 7-alpha-hydroxylase	bile acid biosynthetic process	GO
-1.6378	0.00391	EPADHA_liverexpression	25-hydroxycholesterol 7-alpha-hydroxylase	cholesterol metabolic process	GO
-1.6378	0.00391	EPADHA_liverexpression	25-hydroxycholesterol 7-alpha-hydroxylase	monooxygenase activity	GO
-1.6378	0.00391	EPADHA_liverexpression	25-hydroxycholesterol 7-alpha-hydroxylase	sterol metabolic process	GO
-0.697394	0.00391223	DHA_liverexpression	Delta(3,5)-Delta(2,4)-dienoyl-CoA isomerase, mitoc	fatty acid beta-oxidation	GO
-0.697394	0.00391223	DHA_liverexpression	Delta(3,5)-Delta(2,4)-dienoyl-CoA isomerase, mitoc	mitochondrion	GO
-0.697394	0.00391223	DHA_liverexpression	Delta(3,5)-Delta(2,4)-dienoyl-CoA isomerase, mitoc	peroxisome	GO
1.18112	0.00393344	EPA_muscleexpression	NACHT, LRR and PYD domains-containing protein 1-like (LOC106592846)	defense response to bacterium	GO
1.18112	0.00393344	EPA_muscleexpression	NACHT, LRR and PYD domains-containing protein 1-like (LOC106592846)	inflammatory response	GO
1.18112	0.00393344	EPA_muscleexpression	NACHT, LRR and PYD domains-containing protein 1-like (LOC106592846)	innate immune response	GO
-2.59366	0.0039396	EPA_liverexpression	3-hydroxymethyl-3-methylglutaryl-Coenzyme A lyase (hydroxymethylglutaricaciduria) (OrthoDB)	lipid metabolic process	GO
-2.59366	0.0039396	EPA_liverexpression	3-hydroxymethyl-3-methylglutaryl-Coenzyme A lyase (hydroxymethylglutaricaciduria) (OrthoDB)	peroxisome	GO
-2.59366	0.0039396	EPA_liverexpression	3-hydroxymethyl-3-methylglutaryl-Coenzyme A lyase (hydroxymethylglutaricaciduria) (OrthoDB)	liver development	GO
-2.59366	0.0039396	EPA_liverexpression	3-hydroxymethyl-3-methylglutaryl-Coenzyme A lyase (hydroxymethylglutaricaciduria) (OrthoDB)	mitochondrion	GO
0.223197	0.00394591	DHA_liverexpression	CD83 antigen-like (LOC106581291)	defense response	GO
0.223197	0.00394591	DHA_liverexpression	CD83 antigen-like (LOC106581291)	T cell activation involved in immune response	GO
1.29888	0.00395	EPADHA_muscleexpression	Cytohesin 1b (OrthoDB)	lipid binding	GO
-1.02852	0.00395417	EPA_muscleexpression	Ski-like protein	lymphocyte homeostasis	GO
0.802522	0.00395686	EPA_muscleexpression	phosphatidylinositol 4-phosphate 3-kinase C2 domain-containing subunit gamma-like (LOC106561742)	Insulin signaling pathway	KEGG
0.802522	0.00395686	EPA_muscleexpression	phosphatidylinositol 4-phosphate 3-kinase C2 domain-containing subunit gamma-like (LOC106561742)	B cell receptor signaling pathway	KEGG
0.802522	0.00395686	EPA_muscleexpression	phosphatidylinositol 4-phosphate 3-kinase C2 domain-containing subunit gamma-like (LOC106561742)	Chemokine signaling pathway	KEGG
0.802522	0.00395686	EPA_muscleexpression	phosphatidylinositol 4-phosphate 3-kinase C2 domain-containing subunit gamma-like (LOC106561742)	Fc epsilon RI signaling pathway	KEGG
0.802522	0.00395686	EPA_muscleexpression	phosphatidylinositol 4-phosphate 3-kinase C2 domain-containing subunit gamma-like (LOC106561742)	Fc gamma R-mediated phagocytosis	KEGG
0.802522	0.00395686	EPA_muscleexpression	phosphatidylinositol 4-phosphate 3-kinase C2 domain-containing subunit gamma-like (LOC106561742)	Jak-STAT signaling pathway	KEGG
0.802522	0.00395686	EPA_muscleexpression	phosphatidylinositol 4-phosphate 3-kinase C2 domain-containing subunit gamma-like (LOC106561742)	Leukocyte transendothelial migration	KEGG
0.802522	0.00395686	EPA_muscleexpression	phosphatidylinositol 4-phosphate 3-kinase C2 domain-containing subunit gamma-like (LOC106561742)	mTOR signaling pathway	KEGG
0.802522	0.00395686	EPA_muscleexpression	phosphatidylinositol 4-phosphate 3-kinase C2 domain-containing subunit gamma-like (LOC106561742)	Natural killer cell mediated cytotoxicity	KEGG
0.802522	0.00395686	EPA_muscleexpression	phosphatidylinositol 4-phosphate 3-kinase C2 domain-containing subunit gamma-like (LOC106561742)	T cell receptor signaling pathway	KEGG
0.802522	0.00395686	EPA_muscleexpression	phosphatidylinositol 4-phosphate 3-kinase C2 domain-containing subunit gamma-like (LOC106561742)	Toll-like receptor signaling pathway	KEGG
0.802522	0.00395686	EPA_muscleexpression	phosphatidylinositol 4-phosphate 3-kinase C2 domain-containing subunit gamma-like (LOC106561742)	VEGF signaling pathway	KEGG
-2.64837	0.00396172	EPA_liverexpression	RAB10, member RAS oncogene family (OrthoDB)	antigen processing and presentation	GO
0.381533	0.00396433	DHA_liverexpression	SH3 and PX domains 2Aa (OrthoDB)	reactive oxygen species metabolic process	GO
-0.523039	0.00396764	EPA_muscleexpression	Transcription factor SOX-17	angiogenesis	GO
-0.523039	0.00396764	EPA_muscleexpression	Transcription factor SOX-17	Wnt signaling pathway	KEGG
1.60994	0.00397251	EPA_liverexpression	Protein kinase, cAMP-dependent, regulatory, type II, alpha, B (OrthoDB)	Insulin signaling pathway	KEGG
-1.92419	0.00397654	EPA_liverexpression	Protein bicaudal D homolog 1	cytoskeleton	GO
-2.33475	0.00397982	EPA_liverexpression	Protein tyrosine phosphatase, receptor type, f, b (OrthoDB)	Insulin signaling pathway	KEGG
-0.570177	0.00398016	EPADHA_muscleexpression	Transcription factor SOX-17	angiogenesis	GO
-0.570177	0.00398016	EPADHA_muscleexpression	Transcription factor SOX-17	Wnt signaling pathway	KEGG
-0.861577	0.00399903	EPA_liverexpression	guanine nucleotide-binding protein G(I)/G(S)/G(T) subunit beta-3-like (LOC106588420)	Chemokine signaling pathway	KEGG
-1.90214	0.00400025	EPA_muscleexpression	Pyruvate dehydrogenase (lipoamide) alpha 1b (OrthoDB)	Citrate cycle (TCA cycle)	KEGG
-1.90214	0.00400025	EPA_muscleexpression	Pyruvate dehydrogenase (lipoamide) alpha 1b (OrthoDB)	mitochondrion	GO
-1.90214	0.00400025	EPA_muscleexpression	Pyruvate dehydrogenase (lipoamide) alpha 1b (OrthoDB)	glycolysis	GO
-1.90214	0.00400025	EPA_muscleexpression	Pyruvate dehydrogenase (lipoamide) alpha 1b (OrthoDB)	Glycolysis / Gluconeogenesis	KEGG
-1.90214	0.00400025	EPA_muscleexpression	Pyruvate dehydrogenase (lipoamide) alpha 1b (OrthoDB)	Pyruvate metabolism	KEGG
1.00777	0.00400924	EPA_liverexpression	Krueppel-like factor 6 (Ortho_H)	B cell differentiation	GO
1.00777	0.00400924	EPA_liverexpression	Krueppel-like factor 6 (Ortho_H)	liver development	GO
-1.04364	0.00401618	EPA_muscleexpression	26S proteasome non-ATPase regulatory subunit 14 (psde)	Fc-epsilon receptor signaling pathway	GO
-1.04364	0.00401618	EPA_muscleexpression	26S proteasome non-ATPase regulatory subunit 14 (psde)	T cell receptor signaling pathway	GO
-1.04364	0.00401618	EPA_muscleexpression	26S proteasome non-ATPase regulatory subunit 14 (psde)	NIK/NF-kappaB cascade	GO
1.95914	0.00401795	EPADHA_muscleexpression	UDP-glucuronosyltransferase-like (LOC106567841), X1	Drug metabolism - cytochrome P450	KEGG
1.95914	0.00401795	EPADHA_muscleexpression	UDP-glucuronosyltransferase-like (LOC106567841), X1	Drug metabolism - other enzymes	KEGG
1.95914	0.00401795	EPADHA_muscleexpression	UDP-glucuronosyltransferase-like (LOC106567841), X1	Metabolism of xenobiotics by cytochrome P450	KEGG
1.95914	0.00401795	EPADHA_muscleexpression	UDP-glucuronosyltransferase-like (LOC106567841), X1	Retinol metabolism	KEGG
1.95914	0.00401795	EPADHA_muscleexpression	UDP-glucuronosyltransferase-like (LOC106567841), X1	Steroid hormone biosynthesis	KEGG
-2.44933	0.00402893	EPA_liverexpression	Serine/threonine-protein phosphatase 2A 56 kDa regulatory subunit alpha isoform (Ortho_H)	Wnt signaling pathway	KEGG
-2.84541	0.00405513	EPA_muscleexpression	Ras homolog gene family, member Ac (OrthoDB)	Wnt receptor signaling pathway	GO
-2.84541	0.00405513	EPA_muscleexpression	Ras homolog gene family, member Ac (OrthoDB)	Wnt signaling pathway	KEGG
0.951545	0.00405991	EPA_liverexpression	QKI, KH domain containing, RNA binding 2 (OrthoDB)	long-chain fatty acid biosynthetic process	GO
0.951545	0.00405991	EPA_liverexpression	QKI, KH domain containing, RNA binding 2 (OrthoDB)	muscle cell differentiation	GO
1.9453	0.00406397	EPADHA_muscleexpression	zinc-binding protein A33-like (LOC106601623)	innate immune response	GO
-1.04708	0.00406802	EPA_liverexpression	nuclear receptor subfamily 0 group B member 2-like (LOC106570251)	cholesterol metabolic process	GO
0.477377	0.00406904	DHA_musclexpression	ETS translocation variant 4 (Ortho_H)	stem cell differentiation	GO
-1.22264	0.00407308	EPA_liverexpression	RAB11a, member RAS oncogene family, like (OrthoDB)	mitochondrion	GO
-0.304676	0.00409173	DHA_liverexpression	cytochrome c oxidase subunit 7A2, mitochondrial (LOC106607688)	cytochrome-c oxidase activity	GO
0.588676	0.0041	EPADHA_liverexpression	Class E basic helix-loop-helix protein 40 (Ortho_H)	Circadian rhythm - mammal	KEGG
0.588676	0.0041	EPADHA_liverexpression	Class E basic helix-loop-helix protein 40 (Ortho_H)	Circadian rhythm - mammal	KEGG
0.588676	0.0041	EPADHA_liverexpression	Class E basic helix-loop-helix protein 40 (Ortho_H)	circadian regulation of gene expression	GO
0.588676	0.0041	EPADHA_liverexpression	Class E basic helix-loop-helix protein 40 (Ortho_H)	circadian regulation of gene expression	GO
-2.46845	0.00413	EPADHA_liverexpression	Acyl-CoA synthetase family member 2 (OrthoDB)	long-chain fatty-acyl-CoA biosynthetic process	GO
-2.46845	0.00413	EPADHA_liverexpression	Acyl-CoA synthetase family member 2 (OrthoDB)	mitochondrion	GO
-0.20099	0.00413238	EPA_liverexpression	DNA damage-inducible transcript 4 protein-like (LOC106592479)	mitochondrion	GO
-0.20099	0.00413238	EPA_liverexpression	DNA damage-inducible transcript 4 protein-like (LOC106592479)	reactive oxygen species metabolic process	GO
1.28292	0.00413734	EPA_liverexpression	leucine-rich repeats and immunoglobulin-like domains protein 1 (LOC106602781), X1	immune response	GO
-1.43554	0.00414408	EPA_liverexpression	BCL2/adenovirus E1B 19 kDa protein-interacting protein 3-like (LOC106614017)	brown fat cell differentiation	GO
-1.43554	0.00414408	EPA_liverexpression	BCL2/adenovirus E1B 19 kDa protein-interacting protein 3-like (LOC106614017)	defense response to virus	GO
-1.43554	0.00414408	EPA_liverexpression	BCL2/adenovirus E1B 19 kDa protein-interacting protein 3-like (LOC106614017)	mitochondrion	GO
-1.43554	0.00414408	EPA_liverexpression	BCL2/adenovirus E1B 19 kDa protein-interacting protein 3-like (LOC106614017)	reactive oxygen species metabolic process	GO
-2.28693	0.00414425	EPADHA_muscleexpression	Probable Xaa-Pro aminopeptidase 3 (Ortho_H)	mitochondrion	GO
-0.505486	0.00415303	DHA_liverexpression	NADH dehydrogenase [ubiquinone] 1 alpha subcomplex subunit 8 (Ortho_H)	mitochondrion	GO
-1.17741	0.00415406	EPA_muscleexpression	AarF domain containing kinase 4 (OrthoDB)	mitochondrion	GO
0.468977	0.00417386	DHA_liverexpression	phosphoinositide 3-kinase regulatory subunit 6-like (LOC106564679), X1	B cell receptor signaling pathway	KEGG
0.468977	0.00417386	DHA_liverexpression	phosphoinositide 3-kinase regulatory subunit 6-like (LOC106564679), X1	angiogenesis	GO
0.468977	0.00417386	DHA_liverexpression	phosphoinositide 3-kinase regulatory subunit 6-like (LOC106564679), X1	Chemokine signaling pathway	KEGG
0.468977	0.00417386	DHA_liverexpression	phosphoinositide 3-kinase regulatory subunit 6-like (LOC106564679), X1	Fc epsilon RI signaling pathway	KEGG
0.468977	0.00417386	DHA_liverexpression	phosphoinositide 3-kinase regulatory subunit 6-like (LOC106564679), X1	Fc gamma R-mediated phagocytosis	KEGG
0.468977	0.00417386	DHA_liverexpression	phosphoinositide 3-kinase regulatory subunit 6-like (LOC106564679), X1	Insulin signaling pathway	KEGG
0.468977	0.00417386	DHA_liverexpression	phosphoinositide 3-kinase regulatory subunit 6-like (LOC106564679), X1	Jak-STAT signaling pathway	KEGG
0.468977	0.00417386	DHA_liverexpression	phosphoinositide 3-kinase regulatory subunit 6-like (LOC106564679), X1	Leukocyte transendothelial migration	KEGG
0.468977	0.00417386	DHA_liverexpression	phosphoinositide 3-kinase regulatory subunit 6-like (LOC106564679), X1	mTOR signaling pathway	KEGG
0.468977	0.00417386	DHA_liverexpression	phosphoinositide 3-kinase regulatory subunit 6-like (LOC106564679), X1	Natural killer cell mediated cytotoxicity	KEGG
0.468977	0.00417386	DHA_liverexpression	phosphoinositide 3-kinase regulatory subunit 6-like (LOC106564679), X1	T cell receptor signaling pathway	KEGG
0.468977	0.00417386	DHA_liverexpression	phosphoinositide 3-kinase regulatory subunit 6-like (LOC106564679), X1	Toll-like receptor signaling pathway	KEGG
0.468977	0.00417386	DHA_liverexpression	phosphoinositide 3-kinase regulatory subunit 6-like (LOC106564679), X1	VEGF signaling pathway	KEGG
-1.11311	0.00417793	EPA_liverexpression	Low density lipoprotein receptor adaptor protein 1a (OrthoDB)	cholesterol homeostasis	GO
-1.11311	0.00417793	EPA_liverexpression	Low density lipoprotein receptor adaptor protein 1a (OrthoDB)	cholesterol metabolic process	GO
-0.732736	0.00418402	DHA_liverexpression	FAS-associated factor 2 (Ortho_H)	lipid particle	GO
0.773454	0.00418625	EPA_liverexpression	Nuclear receptor-interacting protein 1	circadian regulation of gene expression	GO
0.773454	0.00418625	EPA_liverexpression	Nuclear receptor-interacting protein 1	circadian rhythm	GO
0.298986	0.00418692	DHA_musclexpression	Actin, alpha 1a, skeletal muscle (OrthoDB)	cytoskeleton	GO
0.298986	0.00418692	DHA_musclexpression	Actin, alpha 1a, skeletal muscle (OrthoDB)	muscle contraction	GO
1.27081	0.00419	EPADHA_liverexpression	Mitochondrial coenzyme A transporter SLC25A42 (Ortho_H)	mitochondrion	GO
-2.19944	0.0041943	EPA_liverexpression	Glutaredoxin-related protein 5, mitochondrial (Ortho_H)	cell redox homeostasis	GO
-2.19944	0.0041943	EPA_liverexpression	Glutaredoxin-related protein 5, mitochondrial (Ortho_H)	mitochondrion	GO
-2.46014	0.0042	EPADHA_liverexpression	E3 ubiquitin-protein ligase RBX1 (Ortho_H)	Circadian rhythm - mammal	KEGG
-2.46014	0.0042	EPADHA_liverexpression	E3 ubiquitin-protein ligase RBX1 (Ortho_H)	TGF-beta signaling pathway	KEGG
-2.46014	0.0042	EPADHA_liverexpression	E3 ubiquitin-protein ligase RBX1 (Ortho_H)	Wnt signaling pathway	KEGG
1.31533	0.00421	EPADHA_liverexpression	Phosphatidate phosphatase LPIN2	lipid metabolic process	GO
1.31533	0.00421	EPADHA_liverexpression	Phosphatidate phosphatase LPIN2	triglyceride biosynthetic process	GO
1.59739	0.00421615	EPA_muscleexpression	pygopus homolog 1-like (LOC106562219), X1	Wnt receptor signaling pathway	GO
[truncated: 7,722 more rows]
