# Supplementary material for: Individual differences in EPA and DHA content of Atlantic salmon are associated with gene expression of key metabolic processes
Source: Sci Rep. 2019 Mar 7;9:3889. doi: 10.1038/s41598-019-40391-2 (PMC6405848; doi:10.1038/s41598-019-40391-2)
Supplement: Supplementary file 3 — S2 Table. [file 41598_2019_40391_MOESM3_ESM.xlsx]

## Sheet: Ark1
Individual differences in EPA and DHA content of Atlantic salmon are associated with gene expression of key physiological processes. Siri S. Horn, Anna K. Sonesson, Aleksei Krasnov, Hooman Moghadam, Borghild Hillestad, Theo H.E. Meuwissen and Bente Ruyter.
Group Name	Genes associated	Genes in term	Trait	Vocabulary
actin cytoskeleton	32	471	DHA_musclexpression	GO
actin cytoskeleton	50	471	EPA_muscleexpression	GO
acute inflammatory response	6	19	EPA_liverexpression	GO
acute-phase response	9	27	EPA_liverexpression	GO
Adipocytokine signaling pathway	28	170	EPA_liverexpression	KEGG
adipose tissue development	12	46	EPA_liverexpression	GO
aerobic respiration	13	51	DHA_liverexpression	GO
androgen receptor signaling pathway	8	37	EPA_liverexpression	GO
anterograde synaptic vesicle transport	5	18	EPA_muscleexpression	GO
anti-apoptosis	10	43	EPA_muscleexpression	GO
Antigen processing and presentation	10	74	DHA_musclexpression	KEGG
antioxidant activity	10	39	EPA_liverexpression	GO
Apoptosis	33	249	EPA_muscleexpression	KEGG
apoptotic mitochondrial changes	7	36	DHA_liverexpression	GO
apoptotic mitochondrial changes	8	36	EPA_liverexpression	GO
autophagy	26	154	EPA_liverexpression	GO
autophagy	22	154	EPA_muscleexpression	GO
B cell differentiation	20	100	EPA_liverexpression	GO
B cell receptor signaling pathway	23	230	DHA_liverexpression	KEGG
Basal transcription factors	11	58	EPA_liverexpression	KEGG
bile acid biosynthetic process	10	42	EPA_liverexpression	GO
Biosynthesis of unsaturated fatty acids	8	40	DHA_liverexpression	KEGG
blood coagulation	38	280	EPA_liverexpression	GO
Cell cycle	24	273	DHA_liverexpression	KEGG
cell cycle	36	395	DHA_liverexpression	GO
cell cycle	35	395	DHA_musclexpression	GO
Cell cycle	21	273	DHA_musclexpression	KEGG
cell cycle	49	395	EPA_muscleexpression	GO
Cell cycle	38	273	EPA_muscleexpression	KEGG
cell cycle arrest	17	215	DHA_musclexpression	GO
cell division	63	561	EPA_muscleexpression	GO
cell redox homeostasis	29	150	EPA_muscleexpression	GO
cell-cell adhesion	16	10	DHA_liverexpression	GO
cell-cell adhesion	21	10	EPA_liverexpression	GO
cell-cell adhesion	12	10	EPA_muscleexpression	GO
chaperone-mediated protein folding	10	45	EPA_muscleexpression	GO
cholesterol biosynthetic process	12	54	EPA_liverexpression	GO
cholesterol efflux	10	39	EPA_liverexpression	GO
cholesterol metabolic process	20	111	EPA_liverexpression	GO
chromatin	32	254	EPA_muscleexpression	GO
chromatin binding	60	819	DHA_liverexpression	GO
chromatin binding	102	819	EPA_liverexpression	GO
chromatin binding	85	819	EPA_muscleexpression	GO
circadian regulation of gene expression	30	137	EPA_liverexpression	GO
circadian regulation of gene expression	20	137	EPA_muscleexpression	GO
Circadian rhythm - mammal	22	84	EPA_liverexpression	KEGG
Citrate cycle (TCA cycle)	11	89	DHA_musclexpression	KEGG
Citrate cycle (TCA cycle)	15	89	EPA_muscleexpression	KEGG
complement activation_ alternative pathway	5	13	EPA_liverexpression	GO
Complement and coagulation cascades	35	146	EPA_liverexpression	KEGG
cytochrome-c oxidase activity	12	56	DHA_liverexpression	GO
defense response to virus	24	253	DHA_liverexpression	GO
definitive hemopoiesis	9	94	DHA_musclexpression	GO
definitive hemopoiesis	15	94	EPA_liverexpression	GO
D-Glutamine and D-glutamate metabolism	7	26	EPA_liverexpression	KEGG
DNA repair	23	335	DHA_musclexpression	GO
DNA replication	17	209	DHA_musclexpression	GO
Endocytosis	40	628	DHA_musclexpression	KEGG
Endocytosis	79	628	EPA_liverexpression	KEGG
estrogen receptor binding	6	31	DHA_liverexpression	GO
Ether lipid metabolism	12	64	EPA_liverexpression	KEGG
fat cell differentiation	17	129	EPA_muscleexpression	GO
fatty acid beta-oxidation	14	53	EPA_liverexpression	GO
Fatty acid elongation in mitochondria	6	30	DHA_liverexpression	KEGG
Fatty acid metabolism	10	109	DHA_musclexpression	KEGG
Fatty acid metabolism	18	109	EPA_muscleexpression	KEGG
Fc gamma R-mediated phagocytosis	27	278	DHA_liverexpression	KEGG
Fc gamma R-mediated phagocytosis	20	278	DHA_musclexpression	KEGG
ferric iron binding	5	29	DHA_musclexpression	GO
fin regeneration	14	123	DHA_musclexpression	GO
Focal adhesion	55	716	DHA_liverexpression	KEGG
G1/S transition of mitotic cell cycle	12	102	DHA_musclexpression	GO
gluconeogenesis	10	90	DHA_musclexpression	GO
Glutathione metabolism	18	81	EPA_liverexpression	KEGG
Glycolysis / Gluconeogenesis	15	198	DHA_musclexpression	KEGG
Golgi apparatus	104	1482	DHA_liverexpression	GO
Golgi apparatus	176	1482	EPA_liverexpression	GO
heart contraction	12	146	DHA_musclexpression	GO
heart contraction	19	146	EPA_muscleexpression	GO
histone acetylation	7	40	DHA_liverexpression	GO
histone acetylation	5	40	DHA_musclexpression	GO
histone acetylation	11	40	EPA_liverexpression	GO
histone binding	21	150	EPA_muscleexpression	GO
histone deacetylase activity	7	49	DHA_musclexpression	GO
histone deacetylase activity	11	49	EPA_muscleexpression	GO
Inositol phosphate metabolism	25	154	EPA_liverexpression	KEGG
Insulin signaling pathway	59	442	EPA_liverexpression	KEGG
Insulin signaling pathway	54	442	EPA_muscleexpression	KEGG
integrin-mediated signaling pathway	23	198	DHA_liverexpression	GO
lipid metabolic process	37	343	DHA_liverexpression	GO
lipid metabolic process	44	343	EPA_liverexpression	GO
lipid particle	15	88	DHA_liverexpression	GO
long-chain fatty acid biosynthetic process	6	21	DHA_liverexpression	GO
long-chain fatty-acyl-CoA biosynthetic process	13	82	DHA_liverexpression	GO
Lysine biosynthesis	5	18	EPA_liverexpression	KEGG
Lysine degradation	9	95	DHA_musclexpression	KEGG
lysosomal membrane	29	444	DHA_musclexpression	GO
lysosomal membrane	56	444	EPA_liverexpression	GO
Lysosome	24	274	DHA_musclexpression	KEGG
lysosome	23	339	DHA_musclexpression	GO
macrophage activation involved in immune response	6	17	DHA_liverexpression	GO
macrophage activation involved in immune response	6	17	EPA_muscleexpression	GO
metalloaminopeptidase activity	7	47	DHA_liverexpression	GO
microtubule cytoskeleton	20	207	DHA_liverexpression	GO
mitochondrial inner membrane	90	633	DHA_liverexpression	GO
mitochondrial inner membrane	58	633	DHA_musclexpression	GO
mitochondrial inner membrane	100	633	EPA_liverexpression	GO
mitochondrial inner membrane	93	633	EPA_muscleexpression	GO
mitochondrial matrix	32	343	DHA_liverexpression	GO
mitochondrial matrix	34	343	DHA_musclexpression	GO
mitochondrial matrix	51	343	EPA_liverexpression	GO
mitochondrial matrix	46	343	EPA_muscleexpression	GO
mitochondrial membrane	15	137	DHA_liverexpression	GO
mitochondrial membrane	22	137	EPA_liverexpression	GO
mitochondrial membrane	20	137	EPA_muscleexpression	GO
mitochondrion	207	2005	DHA_liverexpression	GO
mitochondrion	176	2005	DHA_musclexpression	GO
mitochondrion	270	2005	EPA_liverexpression	GO
mitochondrion	266	2005	EPA_muscleexpression	GO
mitochondrion organization	16	78	EPA_liverexpression	GO
mitosis	41	358	EPA_muscleexpression	GO
monooxygenase activity	24	167	EPA_liverexpression	GO
mTOR signaling pathway	14	148	DHA_musclexpression	KEGG
mTOR signaling pathway	21	148	EPA_muscleexpression	KEGG
muscle cell differentiation	7	45	DHA_liverexpression	GO
muscle contraction	20	227	DHA_musclexpression	GO
muscle contraction	28	227	EPA_muscleexpression	GO
myelin sheath	33	307	DHA_liverexpression	GO
myelin sheath	41	307	EPA_muscleexpression	GO
myeloid cell differentiation	9	71	DHA_liverexpression	GO
myofibril assembly	17	82	EPA_muscleexpression	GO
myosin binding	6	36	DHA_musclexpression	GO
myosin filament	12	62	EPA_muscleexpression	GO
natural killer cell differentiation	7	17	EPA_liverexpression	GO
Natural killer cell mediated cytotoxicity	25	252	DHA_liverexpression	KEGG
neural crest cell differentiation	6	33	DHA_musclexpression	GO
neuron apoptotic process	15	79	EPA_liverexpression	GO
Neurotrophin signaling pathway	44	321	EPA_liverexpression	KEGG
Nicotinate and nicotinamide metabolism	11	65	DHA_liverexpression	KEGG
NIK/NF-kappaB cascade	12	77	EPA_muscleexpression	GO
Oxidative phosphorylation	50	318	DHA_liverexpression	KEGG
Oxidative phosphorylation	55	318	EPA_liverexpression	KEGG
Oxidative phosphorylation	45	318	EPA_muscleexpression	KEGG
p53 signaling pathway	17	150	DHA_liverexpression	KEGG
p53 signaling pathway	23	150	EPA_liverexpression	KEGG
p53 signaling pathway	25	150	EPA_muscleexpression	KEGG
Pentose phosphate pathway	13	81	EPA_muscleexpression	KEGG
peroxisome	15	140	DHA_liverexpression	GO
peroxisome	24	140	EPA_liverexpression	GO
Phenylalanine_ tyrosine and tryptophan biosynthesis	8	34	EPA_muscleexpression	KEGG
phosphatidylinositol binding	22	199	DHA_liverexpression	GO
phosphatidylinositol binding	27	199	EPA_liverexpression	GO
PPAR signaling pathway	16	164	DHA_liverexpression	KEGG
PPAR signaling pathway	36	164	EPA_liverexpression	KEGG
PPAR signaling pathway	21	164	EPA_muscleexpression	KEGG
Primary bile acid biosynthesis	9	35	EPA_liverexpression	KEGG
Progesterone-mediated oocyte maturation	18	254	DHA_musclexpression	KEGG
proteasome complex	16	117	EPA_muscleexpression	GO
Protein export	9	43	EPA_liverexpression	KEGG
Protein processing in endoplasmic reticulum	52	401	EPA_muscleexpression	KEGG
Pyruvate metabolism	13	119	DHA_musclexpression	KEGG
Regulation of actin cytoskeleton	73	717	EPA_muscleexpression	KEGG
Regulation of autophagy	11	61	EPA_liverexpression	KEGG
respiratory chain	7	38	DHA_liverexpression	GO
ribosome	36	353	DHA_liverexpression	GO
ribosome	41	353	EPA_muscleexpression	GO
Ribosome	36	304	EPA_muscleexpression	KEGG
RNA degradation	16	151	DHA_musclexpression	KEGG
RNA polymerase	9	71	DHA_musclexpression	KEGG
RNA polymerase	12	71	EPA_muscleexpression	KEGG
sarcolemma	19	227	DHA_musclexpression	GO
sarcolemma	36	227	EPA_muscleexpression	GO
sarcomere	11	98	DHA_musclexpression	GO
skeletal muscle tissue development	17	190	DHA_musclexpression	GO
skeletal muscle tissue development	23	190	EPA_muscleexpression	GO
stem cell maintenance	10	72	DHA_musclexpression	GO
steroid hormone receptor activity	28	166	EPA_liverexpression	GO
sterol metabolic process	8	33	EPA_liverexpression	GO
striated muscle cell development	6	39	DHA_musclexpression	GO
striated muscle thin filament	5	30	DHA_musclexpression	GO
Sulfur relay system	6	48	DHA_musclexpression	KEGG
T cell receptor signaling pathway	29	256	DHA_liverexpression	KEGG
T cell receptor signaling pathway	19	256	DHA_musclexpression	KEGG
Terpenoid backbone biosynthesis	6	41	DHA_musclexpression	KEGG
Tight junction	43	648	DHA_musclexpression	KEGG
transforming growth factor beta binding	6	16	EPA_liverexpression	GO
transforming growth factor beta receptor signaling pathway	29	181	EPA_liverexpression	GO
triglyceride catabolic process	8	34	EPA_liverexpression	GO
Tryptophan metabolism	18	98	EPA_liverexpression	KEGG
ubiquitin binding	12	102	DHA_liverexpression	GO
ubiquitin binding	18	102	EPA_muscleexpression	GO
ubiquitin cycle	16	110	EPA_muscleexpression	GO
ubiquitin ligase complex	27	183	EPA_liverexpression	GO
ubiquitin ligase complex	25	183	EPA_muscleexpression	GO
Ubiquitin mediated proteolysis	44	299	EPA_liverexpression	KEGG
Ubiquitin mediated proteolysis	48	299	EPA_muscleexpression	KEGG
ubiquitin protein ligase activity	46	318	EPA_muscleexpression	GO
ubiquitin-dependent protein catabolic process	69	385	EPA_liverexpression	GO
ubiquitin-dependent protein catabolic process	57	385	EPA_muscleexpression	GO
vacuolar membrane	5	28	DHA_liverexpression	GO
vasculature development	19	136	EPA_muscleexpression	GO
vasculogenesis	22	171	EPA_muscleexpression	GO
VEGF signaling pathway	24	226	DHA_liverexpression	KEGG
VEGF signaling pathway	17	226	DHA_musclexpression	KEGG
very long-chain fatty acid-CoA ligase activity	7	21	EPA_liverexpression	GO
Wnt receptor signaling pathway	28	408	DHA_musclexpression	GO
Wnt signaling pathway	40	487	DHA_liverexpression	KEGG
Wnt signaling pathway	58	487	EPA_liverexpression	KEGG
Wnt signaling pathway	54	487	EPA_muscleexpression	KEGG
